# Supplementary material for: Identification and Analysis of Sex-Biased Copy Number Alterations
Source: Health Data Sci. 2024 Mar 11;4:0121. doi: 10.34133/hds.0121 (PMC11249066; doi:10.34133/hds.0121)
Supplement: Supplementary 1 — Figs. S1 to S6 Tables S1 to S10 [file hds.0121.f1.zip]

Archive with 7 entries (7 files):
- FigS1.pdf
- FigS2.pdf
- FigS3.pdf
- FigS4.pdf
- FigS5.pdf
- FigS6.pdf
- Supplementary.xlsx
