# Supplementary material for: Identification and Analysis of Sex-Biased Copy Number Alterations
Source: Health Data Sci. 2024 Mar 11;4:0121. doi: 10.34133/hds.0121 (PMC11249066; doi:10.34133/hds.0121)
Supplement: Supplementary 1 — Figs. S1 to S6 Tables S1 to S10 [file hds.0121.f1.zip › Supplementary.xlsx]

## Sheet: Table S1
	Number of CNA samples			Number of expression samples
	All	Male	Female	All	Male	Female
BLCA	409	302	107	404	299	105
COAD	447	236	211	278	154	124
GBM	534	325	209	139	92	47
HNSC	517	378	139	509	376	133
KIRC	528	340	188	525	339	186
KIRP	289	213	76	289	213	76
LGG	503	279	224	503	279	224
LIHC	373	253	120	367	248	119
LUAD	515	239	276	511	236	275
LUSC	498	368	130	495	366	129
PAAD	184	101	83	177	97	80
PCPG	175	77	98	175	77	98
READ	161	86	75	89	48	41
SARC	259	118	141	257	117	140
STAD	440	283	157	412	266	146
THYM	124	64	60	120	63	57
ALL	5956	3662	2294	5250	3270	1980

## Sheet: Table S2
Sample ID	Gender	Cancer
TCGA-4Z-AA7Y-01A	Male	BLCA
TCGA-E7-A85H-01A	Male	BLCA
TCGA-CF-A47X-01A	Male	BLCA
TCGA-XF-AAMF-01A	Male	BLCA
TCGA-DK-A3IT-01A	Male	BLCA
TCGA-4Z-AA81-01A	Male	BLCA
TCGA-GC-A3BM-01A	Male	BLCA
TCGA-ZF-A9RM-01A	Male	BLCA
TCGA-FT-A61P-01A	Male	BLCA
TCGA-ZF-AA4V-01A	Male	BLCA
TCGA-DK-AA6R-01A	Male	BLCA
TCGA-FJ-A871-01A	Male	BLCA
TCGA-FD-A3SM-01A	Male	BLCA
TCGA-GV-A6ZA-01A	Male	BLCA
TCGA-DK-A1AA-01A	Male	BLCA
TCGA-FD-A6TH-01A	Male	BLCA
TCGA-UY-A9PA-01A	Male	BLCA
TCGA-CF-A27C-01A	Male	BLCA
TCGA-PQ-A6FI-01A	Male	BLCA
TCGA-DK-A3IQ-01A	Male	BLCA
TCGA-FD-A5BR-01A	Male	BLCA
TCGA-UY-A78N-01A	Male	BLCA
TCGA-FJ-A3ZF-01A	Male	BLCA
TCGA-XF-A9T4-01A	Male	BLCA
TCGA-HQ-A2OE-01A	Male	BLCA
TCGA-DK-A2I6-01A	Male	BLCA
TCGA-CU-A3QU-01A	Male	BLCA
TCGA-E7-A7PW-01A	Male	BLCA
TCGA-G2-A2EO-01A	Male	BLCA
TCGA-GV-A3JX-01A	Male	BLCA
TCGA-XF-A9T2-01A	Male	BLCA
TCGA-FD-A6TB-01A	Male	BLCA
TCGA-XF-A9ST-01A	Male	BLCA
TCGA-CF-A9FM-01A	Male	BLCA
TCGA-E7-A97P-01A	Male	BLCA
TCGA-CF-A5U8-01A	Male	BLCA
TCGA-ZF-AA4T-01A	Male	BLCA
TCGA-2F-A9KP-01A	Male	BLCA
TCGA-XF-AAMR-01A	Male	BLCA
TCGA-E7-A8O7-01A	Male	BLCA
TCGA-XF-AAN0-01A	Male	BLCA
TCGA-LC-A66R-01A	Male	BLCA
TCGA-KQ-A41Q-01A	Male	BLCA
TCGA-DK-A3IK-01A	Male	BLCA
TCGA-FD-A6TE-01A	Male	BLCA
TCGA-HQ-A5ND-01A	Male	BLCA
TCGA-G2-A2EK-01A	Male	BLCA
TCGA-BT-A20X-01A	Male	BLCA
TCGA-XF-AAMH-01A	Male	BLCA
TCGA-4Z-AA86-01A	Male	BLCA
TCGA-DK-AA77-01A	Male	BLCA
TCGA-G2-A3IB-01A	Male	BLCA
TCGA-ZF-A9R5-01A	Male	BLCA
TCGA-XF-AAML-01A	Male	BLCA
TCGA-XF-AAN7-01A	Male	BLCA
TCGA-E7-A6MD-01A	Male	BLCA
TCGA-GV-A40E-01A	Male	BLCA
TCGA-DK-A6B6-01A	Male	BLCA
TCGA-KQ-A41O-01A	Male	BLCA
TCGA-BL-A3JM-01A	Male	BLCA
TCGA-FD-A3SP-01A	Male	BLCA
TCGA-XF-A9SK-01A	Male	BLCA
TCGA-BT-A20T-01A	Male	BLCA
TCGA-UY-A78K-01A	Male	BLCA
TCGA-DK-A6B5-01A	Male	BLCA
TCGA-DK-A3IV-01A	Male	BLCA
TCGA-C4-A0F0-01A	Male	BLCA
TCGA-ZF-A9R1-01A	Male	BLCA
TCGA-4Z-AA7M-01A	Male	BLCA
TCGA-DK-A3WW-01A	Male	BLCA
TCGA-K4-A83P-01A	Male	BLCA
TCGA-MV-A51V-01A	Male	BLCA
TCGA-DK-A6AW-01A	Male	BLCA
TCGA-HQ-A5NE-01A	Male	BLCA
TCGA-FD-A43Y-01A	Male	BLCA
TCGA-XF-A9SZ-01A	Male	BLCA
TCGA-SY-A9G0-01A	Male	BLCA
TCGA-FD-A62P-01A	Male	BLCA
TCGA-FD-A5BX-01A	Male	BLCA
TCGA-DK-AA74-01A	Male	BLCA
TCGA-CU-A0YO-01A	Male	BLCA
TCGA-C4-A0F1-01A	Male	BLCA
TCGA-DK-A1A6-01A	Male	BLCA
TCGA-FJ-A3ZE-01A	Male	BLCA
TCGA-BT-A42F-01A	Male	BLCA
TCGA-BT-A3PJ-01A	Male	BLCA
TCGA-XF-A9SG-01A	Male	BLCA
TCGA-FD-A5BS-01A	Male	BLCA
TCGA-XF-AAN3-01A	Male	BLCA
TCGA-E5-A4TZ-01A	Male	BLCA
TCGA-CF-A7I0-01A	Male	BLCA
TCGA-CF-A9FH-01A	Male	BLCA
TCGA-CF-A47W-01A	Male	BLCA
TCGA-BT-A20W-01A	Male	BLCA
TCGA-ZF-AA4X-01A	Male	BLCA
TCGA-GC-A3RC-01A	Male	BLCA
TCGA-G2-AA3C-01A	Male	BLCA
TCGA-BT-A20J-01A	Male	BLCA
TCGA-CU-A3YL-01A	Male	BLCA
TCGA-GC-A4ZW-01A	Male	BLCA
TCGA-4Z-AA82-01A	Male	BLCA
TCGA-XF-A8HF-01A	Male	BLCA
TCGA-BL-A0C8-01A	Male	BLCA
TCGA-K4-A5RJ-01A	Male	BLCA
TCGA-XF-AAMG-01A	Male	BLCA
TCGA-DK-A1AG-01A	Male	BLCA
TCGA-GD-A3OQ-01A	Male	BLCA
TCGA-XF-AAN2-01A	Male	BLCA
TCGA-FD-A43N-01A	Male	BLCA
TCGA-4Z-AA83-01A	Male	BLCA
TCGA-CF-A1HR-01A	Male	BLCA
TCGA-E7-A4IJ-01A	Male	BLCA
TCGA-XF-A8HG-01A	Male	BLCA
TCGA-2F-A9KQ-01A	Male	BLCA
TCGA-GC-A3OO-01A	Male	BLCA
TCGA-FD-A3N5-01A	Male	BLCA
TCGA-4Z-AA7N-01A	Male	BLCA
TCGA-XF-A9SV-01A	Male	BLCA
TCGA-DK-A3IN-01A	Male	BLCA
TCGA-FD-A3NA-01A	Male	BLCA
TCGA-4Z-AA7Q-01A	Male	BLCA
TCGA-4Z-AA7R-01A	Male	BLCA
TCGA-E7-A6MF-01A	Male	BLCA
TCGA-GC-A3I6-01A	Male	BLCA
TCGA-FD-A6TD-01A	Male	BLCA
TCGA-DK-A1AE-01A	Male	BLCA
TCGA-XF-AAMJ-01A	Male	BLCA
TCGA-CF-A3MG-01A	Male	BLCA
TCGA-XF-A9SP-01A	Male	BLCA
TCGA-G2-A3IE-01A	Male	BLCA
TCGA-FD-A3SJ-01A	Male	BLCA
TCGA-FD-A43X-01A	Male	BLCA
TCGA-FD-A62N-01A	Male	BLCA
TCGA-2F-A9KT-01A	Male	BLCA
TCGA-R3-A69X-01A	Male	BLCA
TCGA-FD-A3B8-01A	Male	BLCA
TCGA-GU-A766-01A	Male	BLCA
TCGA-LT-A5Z6-01A	Male	BLCA
TCGA-CF-A3MF-01A	Male	BLCA
TCGA-DK-A3X2-01A	Male	BLCA
TCGA-DK-AA75-01A	Male	BLCA
TCGA-BT-A42E-01A	Male	BLCA
TCGA-4Z-AA7O-01A	Male	BLCA
TCGA-ZF-AA52-01A	Male	BLCA
TCGA-CU-A0YR-01A	Male	BLCA
TCGA-FD-A3SS-01A	Male	BLCA
TCGA-FD-A3B6-01A	Male	BLCA
TCGA-E7-A678-01A	Male	BLCA
TCGA-4Z-AA89-01A	Male	BLCA
TCGA-G2-A3VY-01A	Male	BLCA
TCGA-CF-A47S-01A	Male	BLCA
TCGA-DK-AA6T-01A	Male	BLCA
TCGA-YC-A8S6-01A	Male	BLCA
TCGA-SY-A9G5-01A	Male	BLCA
TCGA-CF-A9FL-01A	Male	BLCA
TCGA-CU-A72E-01A	Male	BLCA
TCGA-DK-AA6S-01A	Male	BLCA
TCGA-ZF-AA4U-01A	Male	BLCA
TCGA-E7-A519-01A	Male	BLCA
TCGA-GC-A3RB-01A	Male	BLCA
TCGA-CF-A47V-01A	Male	BLCA
TCGA-GU-A42P-01A	Male	BLCA
TCGA-ZF-AA4N-01A	Male	BLCA
TCGA-C4-A0F7-01A	Male	BLCA
TCGA-FD-A3SO-01A	Male	BLCA
TCGA-E7-A4XJ-01A	Male	BLCA
TCGA-ZF-A9R2-01A	Male	BLCA
TCGA-DK-A1AC-01A	Male	BLCA
TCGA-E7-A3X6-01A	Male	BLCA
TCGA-GV-A3JZ-01A	Male	BLCA
TCGA-BT-A3PH-01A	Male	BLCA
TCGA-4Z-AA80-01A	Male	BLCA
TCGA-BL-A13J-01A	Male	BLCA
TCGA-FD-A5BT-01A	Male	BLCA
TCGA-UY-A9PF-01A	Male	BLCA
TCGA-E7-A677-01A	Male	BLCA
TCGA-KQ-A41P-01A	Male	BLCA
TCGA-BT-A42C-01A	Male	BLCA
TCGA-K4-AAQO-01A	Male	BLCA
TCGA-FJ-A3Z7-01A	Male	BLCA
TCGA-G2-AA3F-01A	Male	BLCA
TCGA-UY-A78L-01A	Male	BLCA
TCGA-ZF-A9R0-01A	Male	BLCA
TCGA-GV-A3JV-01A	Male	BLCA
TCGA-FD-A6TA-01A	Male	BLCA
TCGA-XF-A8HE-01A	Male	BLCA
TCGA-GU-AATP-01A	Male	BLCA
TCGA-E7-A541-01A	Male	BLCA
TCGA-CF-A8HY-01A	Male	BLCA
TCGA-S5-A6DX-01A	Male	BLCA
TCGA-E7-A3Y1-01A	Male	BLCA
TCGA-G2-A2EF-01A	Male	BLCA
TCGA-YF-AA3M-01A	Male	BLCA
TCGA-FD-A3B7-01A	Male	BLCA
TCGA-FJ-A3Z9-01A	Male	BLCA
TCGA-G2-A2EL-01A	Male	BLCA
TCGA-E7-A5KF-01A	Male	BLCA
TCGA-K4-A6MB-01A	Male	BLCA
TCGA-E7-A7DU-01A	Male	BLCA
TCGA-4Z-AA7W-01A	Male	BLCA
TCGA-GV-A40G-01A	Male	BLCA
TCGA-ZF-A9R4-01A	Male	BLCA
TCGA-K4-A54R-01A	Male	BLCA
TCGA-XF-A8HC-01A	Male	BLCA
TCGA-UY-A9PB-01A	Male	BLCA
TCGA-XF-A9T0-01A	Male	BLCA
TCGA-GU-A762-01A	Male	BLCA
TCGA-XF-A9T8-01A	Male	BLCA
TCGA-BT-A20O-01A	Male	BLCA
TCGA-E5-A4U1-01A	Male	BLCA
TCGA-FD-A3SL-01A	Male	BLCA
TCGA-XF-A9SM-01A	Male	BLCA
TCGA-H4-A2HO-01A	Male	BLCA
TCGA-FD-A43U-01A	Male	BLCA
TCGA-ZF-AA53-01A	Male	BLCA
TCGA-BT-A42B-01A	Male	BLCA
TCGA-ZF-A9RF-01A	Male	BLCA
TCGA-UY-A9PE-01A	Male	BLCA
TCGA-DK-AA6L-01A	Male	BLCA
TCGA-E7-A7DV-01A	Male	BLCA
TCGA-DK-AA6U-01A	Male	BLCA
TCGA-CU-A3KJ-01A	Male	BLCA
TCGA-CF-A3MH-01A	Male	BLCA
TCGA-BT-A0S7-01A	Male	BLCA
TCGA-S5-AA26-01A	Male	BLCA
TCGA-GU-A764-01A	Male	BLCA
TCGA-K4-A4AC-01A	Male	BLCA
TCGA-ZF-AA4R-01A	Male	BLCA
TCGA-CU-A0YN-01A	Male	BLCA
TCGA-K4-A5RH-01A	Male	BLCA
TCGA-BT-A20N-01A	Male	BLCA
TCGA-ZF-AA54-01A	Male	BLCA
TCGA-DK-A6B0-01A	Male	BLCA
TCGA-DK-A6B1-01A	Male	BLCA
TCGA-XF-A8HD-01A	Male	BLCA
TCGA-UY-A9PH-01A	Male	BLCA
TCGA-4Z-AA87-01A	Male	BLCA
TCGA-FD-A3B5-01A	Male	BLCA
TCGA-E7-A7XN-01A	Male	BLCA
TCGA-UY-A8OB-01A	Male	BLCA
TCGA-DK-A3IU-01A	Male	BLCA
TCGA-XF-A9SL-01A	Male	BLCA
TCGA-BT-A20Q-01A	Male	BLCA
TCGA-ZF-AA4W-01A	Male	BLCA
TCGA-4Z-AA7S-01A	Male	BLCA
TCGA-CF-A5UA-01A	Male	BLCA
TCGA-GU-A767-01A	Male	BLCA
TCGA-DK-AA71-01A	Male	BLCA
TCGA-ZF-A9R9-01A	Male	BLCA
TCGA-FD-A3SQ-01A	Male	BLCA
TCGA-CF-A3MI-01A	Male	BLCA
TCGA-YC-A9TC-01A	Male	BLCA
TCGA-2F-A9KO-01A	Male	BLCA
TCGA-GU-A763-01A	Male	BLCA
TCGA-K4-A3WS-01A	Male	BLCA
TCGA-DK-A3IM-01A	Male	BLCA
TCGA-GU-AATQ-01A	Male	BLCA
TCGA-DK-A2I4-01A	Male	BLCA
TCGA-CF-A47Y-01A	Male	BLCA
TCGA-GD-A6C6-01A	Male	BLCA
TCGA-GV-A3QF-01A	Male	BLCA
TCGA-FD-A6TK-01A	Male	BLCA
TCGA-ZF-AA5P-01A	Male	BLCA
TCGA-GV-A3QG-01A	Male	BLCA
TCGA-UY-A9PD-01A	Male	BLCA
TCGA-XF-A9SJ-01A	Male	BLCA
TCGA-G2-AA3D-01A	Male	BLCA
TCGA-XF-AAMY-01A	Male	BLCA
TCGA-BT-A3PK-01A	Male	BLCA
TCGA-CF-A9FF-01A	Male	BLCA
TCGA-GV-A3QH-01A	Male	BLCA
TCGA-FD-A6TI-01A	Male	BLCA
TCGA-XF-A9SW-01A	Male	BLCA
TCGA-FD-A62O-01A	Male	BLCA
TCGA-GV-A3QI-01A	Male	BLCA
TCGA-BT-A2LA-01A	Male	BLCA
TCGA-G2-A2ES-01A	Male	BLCA
TCGA-CU-A5W6-01A	Male	BLCA
TCGA-KQ-A41N-01A	Male	BLCA
TCGA-UY-A8OC-01A	Male	BLCA
TCGA-FD-A6TG-01A	Male	BLCA
TCGA-ZF-A9RL-01A	Male	BLCA
TCGA-DK-A1A5-01A	Male	BLCA
TCGA-GC-A3YS-01A	Male	BLCA
TCGA-FD-A43P-01A	Male	BLCA
TCGA-DK-A1A3-01A	Male	BLCA
TCGA-GU-A42R-01A	Male	BLCA
TCGA-GU-A42Q-01A	Male	BLCA
TCGA-ZF-A9RC-01A	Male	BLCA
TCGA-DK-A3IS-01A	Male	BLCA
TCGA-FD-A3SR-01A	Male	BLCA
TCGA-E7-A8O8-01A	Male	BLCA
TCGA-DK-A6B2-01A	Male	BLCA
TCGA-GV-A3JW-01A	Male	BLCA
TCGA-DK-A1AD-01A	Male	BLCA
TCGA-GU-AATO-01A	Male	BLCA
TCGA-4Z-AA84-01A	Male	BLCA
TCGA-FD-A3SN-01A	Male	BLCA
TCGA-DK-AA6X-01A	Male	BLCA
TCGA-FD-A5C0-01A	Male	BLCA
TCGA-E7-A6ME-01A	Male	BLCA
TCGA-DK-AA6W-01A	Male	BLCA
TCGA-GD-A2C5-01A	Female	BLCA
TCGA-GC-A3WC-01A	Female	BLCA
TCGA-ZF-A9RG-01A	Female	BLCA
TCGA-XF-A8HI-01A	Female	BLCA
TCGA-FD-A6TC-01A	Female	BLCA
TCGA-XF-A8HH-01A	Female	BLCA
TCGA-ZF-AA5H-01A	Female	BLCA
TCGA-ZF-AA56-01A	Female	BLCA
TCGA-ZF-A9RE-01A	Female	BLCA
TCGA-HQ-A2OF-01A	Female	BLCA
TCGA-UY-A8OD-01A	Female	BLCA
TCGA-XF-AAN1-01A	Female	BLCA
TCGA-XF-A9SU-01A	Female	BLCA
TCGA-FD-A6TF-01A	Female	BLCA
TCGA-2F-A9KR-01A	Female	BLCA
TCGA-CF-A1HS-01A	Female	BLCA
TCGA-K4-A5RI-01A	Female	BLCA
TCGA-ZF-AA5N-01A	Female	BLCA
TCGA-E5-A2PC-01A	Female	BLCA
TCGA-LT-A8JT-01A	Female	BLCA
TCGA-XF-A9T5-01A	Female	BLCA
TCGA-XF-A8HB-01A	Female	BLCA
TCGA-XF-AAN5-01A	Female	BLCA
TCGA-XF-A9T3-01A	Female	BLCA
TCGA-BT-A20V-01A	Female	BLCA
TCGA-XF-AAMT-01A	Female	BLCA
TCGA-XF-AAMW-01A	Female	BLCA
TCGA-DK-AA76-01A	Female	BLCA
TCGA-DK-A3WY-01A	Female	BLCA
TCGA-FD-A62S-01A	Female	BLCA
TCGA-E7-A97Q-01A	Female	BLCA
TCGA-XF-AAMX-01A	Female	BLCA
TCGA-BL-A13I-01A	Female	BLCA
TCGA-BL-A5ZZ-01A	Female	BLCA
TCGA-KQ-A41R-01A	Female	BLCA
TCGA-FD-A5C1-01A	Female	BLCA
TCGA-PQ-A6FN-01A	Female	BLCA
TCGA-BT-A20R-01A	Female	BLCA
TCGA-GD-A3OS-01A	Female	BLCA
TCGA-FT-A3EE-01A	Female	BLCA
TCGA-ZF-A9RN-01A	Female	BLCA
TCGA-GC-A6I3-01A	Female	BLCA
TCGA-ZF-A9R7-01A	Female	BLCA
TCGA-FD-A3B3-01A	Female	BLCA
TCGA-DK-A3WX-01A	Female	BLCA
TCGA-GC-A3RD-01A	Female	BLCA
TCGA-DK-A1AF-01A	Female	BLCA
TCGA-H4-A2HQ-01A	Female	BLCA
TCGA-DK-A3X1-01A	Female	BLCA
TCGA-G2-AA3B-01A	Female	BLCA
TCGA-DK-AA6P-01A	Female	BLCA
TCGA-ZF-A9RD-01A	Female	BLCA
TCGA-5N-A9KI-01A	Female	BLCA
TCGA-E7-A5KE-01A	Female	BLCA
TCGA-FD-A5BU-01A	Female	BLCA
TCGA-KQ-A41S-01A	Female	BLCA
TCGA-XF-A9T6-01A	Female	BLCA
TCGA-C4-A0F6-01A	Female	BLCA
TCGA-CF-A47T-01A	Female	BLCA
TCGA-XF-A9SH-01A	Female	BLCA
TCGA-2F-A9KW-01A	Female	BLCA
TCGA-XF-AAN4-01A	Female	BLCA
TCGA-YF-AA3L-01A	Female	BLCA
TCGA-FD-A43S-01A	Female	BLCA
TCGA-K4-A6FZ-01A	Female	BLCA
TCGA-DK-A3IL-01A	Female	BLCA
TCGA-FD-A5BZ-01A	Female	BLCA
TCGA-XF-AAN8-01A	Female	BLCA
TCGA-GC-A6I1-01A	Female	BLCA
TCGA-BT-A20U-01A	Female	BLCA
TCGA-FD-A3N6-01A	Female	BLCA
TCGA-5N-A9KM-01A	Female	BLCA
TCGA-C4-A0EZ-01A	Female	BLCA
TCGA-XF-AAMZ-01A	Female	BLCA
TCGA-UY-A78M-01A	Female	BLCA
TCGA-DK-A2I1-01A	Female	BLCA
TCGA-FD-A3B4-01A	Female	BLCA
TCGA-CF-A8HX-01A	Female	BLCA
TCGA-BT-A20P-01A	Female	BLCA
TCGA-XF-AAME-01A	Female	BLCA
TCGA-DK-A1A7-01A	Female	BLCA
TCGA-UY-A78O-01A	Female	BLCA
TCGA-BT-A2LD-01A	Female	BLCA
TCGA-GD-A3OP-01A	Female	BLCA
TCGA-DK-A2HX-01A	Female	BLCA
TCGA-YC-A89H-01A	Female	BLCA
TCGA-ZF-AA58-01A	Female	BLCA
TCGA-DK-AA6M-01A	Female	BLCA
TCGA-XF-A9SY-01A	Female	BLCA
TCGA-FD-A5BV-01A	Female	BLCA
TCGA-DK-A2I2-01A	Female	BLCA
TCGA-G2-A2EJ-01A	Female	BLCA
TCGA-DK-A1AB-01A	Female	BLCA
TCGA-XF-A9SI-01A	Female	BLCA
TCGA-FD-A5BY-01A	Female	BLCA
TCGA-BT-A2LB-01A	Female	BLCA
TCGA-G2-A2EC-01A	Female	BLCA
TCGA-ZF-A9R3-01A	Female	BLCA
TCGA-DK-AA6Q-01A	Female	BLCA
TCGA-UY-A78P-01A	Female	BLCA
TCGA-DK-A6AV-01A	Female	BLCA
TCGA-ZF-AA51-01A	Female	BLCA
TCGA-K4-A3WV-01A	Female	BLCA
TCGA-BT-A0YX-01A	Female	BLCA
TCGA-XF-A9SX-01A	Female	BLCA
TCGA-GD-A76B-01A	Female	BLCA
TCGA-XF-AAMQ-01A	Female	BLCA
TCGA-D5-6931-01A	Male	COAD
TCGA-F4-6569-01A	Male	COAD
TCGA-AA-A00A-01A	Male	COAD
TCGA-AD-A5EK-01A	Male	COAD
TCGA-D5-6536-01A	Male	COAD
TCGA-CM-5862-01A	Male	COAD
TCGA-A6-5666-01A	Male	COAD
TCGA-AZ-6607-01A	Male	COAD
TCGA-AA-3532-01A	Male	COAD
TCGA-NH-A50U-01A	Male	COAD
TCGA-DM-A0XD-01A	Male	COAD
TCGA-AA-3872-01A	Male	COAD
TCGA-G4-6294-01A	Male	COAD
TCGA-AA-A01F-01A	Male	COAD
TCGA-AA-3697-01A	Male	COAD
TCGA-F4-6704-01A	Male	COAD
TCGA-AA-3855-01A	Male	COAD
TCGA-A6-5664-01A	Male	COAD
TCGA-AA-3506-01A	Male	COAD
TCGA-CK-5914-01A	Male	COAD
TCGA-AA-3976-01A	Male	COAD
TCGA-AA-A02O-01A	Male	COAD
TCGA-CM-6163-01A	Male	COAD
TCGA-AA-A01G-01A	Male	COAD
TCGA-D5-6928-01A	Male	COAD
TCGA-AA-3971-01A	Male	COAD
TCGA-AD-6889-01A	Male	COAD
TCGA-A6-6648-01A	Male	COAD
TCGA-AZ-4684-01A	Male	COAD
TCGA-AA-3979-01A	Male	COAD
TCGA-NH-A8F8-01A	Male	COAD
TCGA-A6-2674-01A	Male	COAD
TCGA-A6-6138-01A	Male	COAD
TCGA-AA-3544-01A	Male	COAD
TCGA-AA-3510-01A	Male	COAD
TCGA-AA-3524-01A	Male	COAD
TCGA-AA-A004-01A	Male	COAD
TCGA-AA-3975-01A	Male	COAD
TCGA-D5-6932-01A	Male	COAD
TCGA-D5-5539-01A	Male	COAD
TCGA-AD-6899-01A	Male	COAD
TCGA-AA-3869-01A	Male	COAD
TCGA-AA-3856-01A	Male	COAD
TCGA-AA-3530-01A	Male	COAD
TCGA-G4-6311-01A	Male	COAD
TCGA-QG-A5Z1-01A	Male	COAD
TCGA-AA-A00K-01A	Male	COAD
TCGA-G4-6306-01A	Male	COAD
TCGA-A6-2671-01A	Male	COAD
TCGA-D5-5541-01A	Male	COAD
TCGA-D5-6926-01A	Male	COAD
TCGA-A6-6782-01A	Male	COAD
TCGA-AA-3712-01A	Male	COAD
TCGA-AA-3494-01A	Male	COAD
TCGA-AD-6901-01A	Male	COAD
TCGA-AZ-4315-01A	Male	COAD
TCGA-A6-3810-01A	Male	COAD
TCGA-AA-3511-01A	Male	COAD
TCGA-DM-A1DB-01A	Male	COAD
TCGA-A6-6781-01A	Male	COAD
TCGA-AA-A01Z-01A	Male	COAD
TCGA-D5-6529-01A	Male	COAD
TCGA-D5-6924-01A	Male	COAD
TCGA-G4-6298-01A	Male	COAD
TCGA-A6-A56B-01A	Male	COAD
TCGA-A6-A5ZU-01A	Male	COAD
TCGA-AA-3842-01A	Male	COAD
TCGA-RU-A8FL-01A	Male	COAD
TCGA-A6-6652-01A	Male	COAD
TCGA-DM-A1HA-01A	Male	COAD
TCGA-AA-A00N-01A	Male	COAD
TCGA-CM-6169-01A	Male	COAD
TCGA-A6-6137-01A	Male	COAD
TCGA-AA-3973-01A	Male	COAD
TCGA-DM-A1D6-01A	Male	COAD
TCGA-AA-A00Z-01A	Male	COAD
TCGA-AA-3489-01A	Male	COAD
TCGA-AA-3549-01A	Male	COAD
TCGA-G4-6322-01A	Male	COAD
TCGA-AA-3556-01A	Male	COAD
TCGA-AA-3526-01A	Male	COAD
TCGA-A6-5659-01A	Male	COAD
TCGA-D5-5537-01A	Male	COAD
TCGA-AA-3519-01A	Male	COAD
TCGA-A6-2670-01A	Male	COAD
TCGA-D5-5540-01A	Male	COAD
TCGA-A6-2682-01A	Male	COAD
TCGA-G4-6315-01A	Male	COAD
TCGA-A6-6653-01A	Male	COAD
TCGA-AA-3685-01A	Male	COAD
TCGA-A6-6649-01A	Male	COAD
TCGA-D5-6927-01A	Male	COAD
TCGA-D5-6541-01A	Male	COAD
TCGA-AA-A00E-01A	Male	COAD
TCGA-AA-3989-01A	Male	COAD
TCGA-D5-6532-01A	Male	COAD
TCGA-5M-AAT4-01A	Male	COAD
TCGA-AZ-6606-01A	Male	COAD
TCGA-AA-A029-01A	Male	COAD
TCGA-AA-3955-01A	Male	COAD
TCGA-AZ-4615-01A	Male	COAD
TCGA-AA-3543-01A	Male	COAD
TCGA-AY-A8YK-01A	Male	COAD
TCGA-4N-A93T-01A	Male	COAD
TCGA-AA-3837-01A	Male	COAD
TCGA-AA-3558-01A	Male	COAD
TCGA-DM-A28F-01A	Male	COAD
TCGA-AA-3675-01A	Male	COAD
TCGA-AA-3679-01A	Male	COAD
TCGA-AA-3956-01A	Male	COAD
TCGA-F4-6856-01A	Male	COAD
TCGA-AA-A01I-01A	Male	COAD
TCGA-AA-A01R-01A	Male	COAD
TCGA-AZ-6599-01A	Male	COAD
TCGA-AA-3525-01A	Male	COAD
TCGA-DM-A28G-01A	Male	COAD
TCGA-DM-A28C-01A	Male	COAD
TCGA-G4-6310-01A	Male	COAD
TCGA-A6-6780-01A	Male	COAD
TCGA-AA-3488-01A	Male	COAD
TCGA-DM-A28M-01A	Male	COAD
TCGA-QG-A5Z2-01A	Male	COAD
TCGA-AA-3502-01A	Male	COAD
TCGA-CM-4748-01A	Male	COAD
TCGA-AA-3858-01A	Male	COAD
TCGA-A6-5656-01A	Male	COAD
TCGA-AA-A00D-01A	Male	COAD
TCGA-AZ-5403-01A	Male	COAD
TCGA-AA-A00U-01A	Male	COAD
TCGA-AA-3562-01A	Male	COAD
TCGA-AA-3521-01A	Male	COAD
TCGA-CA-6718-01A	Male	COAD
TCGA-AA-3986-01A	Male	COAD
TCGA-AA-3851-01A	Male	COAD
TCGA-G4-6627-01A	Male	COAD
TCGA-AA-A00F-01A	Male	COAD
TCGA-CA-5255-01A	Male	COAD
TCGA-AA-3552-01A	Male	COAD
TCGA-AA-3542-01A	Male	COAD
TCGA-AA-3561-01A	Male	COAD
TCGA-AA-3867-01A	Male	COAD
TCGA-AA-3713-01A	Male	COAD
TCGA-AA-3715-01A	Male	COAD
TCGA-D5-6537-01A	Male	COAD
TCGA-CM-4744-01A	Male	COAD
TCGA-AA-3688-01A	Male	COAD
TCGA-CA-5797-01A	Male	COAD
TCGA-AA-A00J-01A	Male	COAD
TCGA-CM-4743-01A	Male	COAD
TCGA-AA-3994-01A	Male	COAD
TCGA-D5-6530-01A	Male	COAD
TCGA-A6-6141-01A	Male	COAD
TCGA-DM-A1D7-01A	Male	COAD
TCGA-AZ-4323-01A	Male	COAD
TCGA-CM-5860-01A	Male	COAD
TCGA-D5-6531-01A	Male	COAD
TCGA-D5-6540-01A	Male	COAD
TCGA-AA-A024-01A	Male	COAD
TCGA-DM-A1HB-01A	Male	COAD
TCGA-AA-3852-01A	Male	COAD
TCGA-G4-6626-01A	Male	COAD
TCGA-T9-A92H-01A	Male	COAD
TCGA-D5-6930-01A	Male	COAD
TCGA-AD-6888-01A	Male	COAD
TCGA-DM-A288-01A	Male	COAD
TCGA-AA-3930-01A	Male	COAD
TCGA-AA-3663-01A	Male	COAD
TCGA-AD-6964-01A	Male	COAD
TCGA-AA-3977-01A	Male	COAD
TCGA-CM-4752-01A	Male	COAD
TCGA-CK-5912-01A	Male	COAD
TCGA-A6-A567-01A	Male	COAD
TCGA-A6-6140-01A	Male	COAD
TCGA-CM-4751-01A	Male	COAD
TCGA-AA-3831-01A	Male	COAD
TCGA-CM-5864-01A	Male	COAD
TCGA-CM-6675-01A	Male	COAD
TCGA-AA-3666-01A	Male	COAD
TCGA-CA-6717-01A	Male	COAD
TCGA-AA-3982-01A	Male	COAD
TCGA-D5-6922-01A	Male	COAD
TCGA-A6-5660-01A	Male	COAD
TCGA-AA-3864-01A	Male	COAD
TCGA-DM-A28K-01A	Male	COAD
TCGA-AY-6196-01A	Male	COAD
TCGA-NH-A6GA-01A	Male	COAD
TCGA-AA-3841-01A	Male	COAD
TCGA-AD-6895-01A	Male	COAD
TCGA-AA-3939-01A	Male	COAD
TCGA-AA-3972-01A	Male	COAD
TCGA-AA-3655-01A	Male	COAD
TCGA-A6-2675-01A	Male	COAD
TCGA-AZ-6601-01A	Male	COAD
TCGA-AD-6965-01A	Male	COAD
TCGA-CM-4747-01A	Male	COAD
TCGA-AA-3850-01A	Male	COAD
TCGA-AA-3952-01A	Male	COAD
TCGA-DM-A28A-01A	Male	COAD
TCGA-AA-3495-01A	Male	COAD
TCGA-D5-6923-01A	Male	COAD
TCGA-AA-A00L-01A	Male	COAD
TCGA-CA-6719-01A	Male	COAD
TCGA-CA-6715-01A	Male	COAD
TCGA-AA-A00W-01A	Male	COAD
TCGA-G4-6628-01A	Male	COAD
TCGA-AD-6890-01A	Male	COAD
TCGA-AA-3517-01A	Male	COAD
TCGA-CA-6716-01A	Male	COAD
TCGA-DM-A28H-01A	Male	COAD
TCGA-CM-6676-01A	Male	COAD
TCGA-NH-A50V-01A	Male	COAD
TCGA-AD-6963-01A	Male	COAD
TCGA-CM-6674-01A	Male	COAD
TCGA-F4-6463-01A	Male	COAD
TCGA-AA-3522-01A	Male	COAD
TCGA-G4-6320-01A	Male	COAD
TCGA-CM-6165-01A	Male	COAD
TCGA-AZ-6605-01A	Male	COAD
TCGA-5M-AATE-01A	Male	COAD
TCGA-CM-5348-01A	Male	COAD
TCGA-G4-6323-01A	Male	COAD
TCGA-A6-5657-01A	Male	COAD
TCGA-AA-A02Y-01A	Male	COAD
TCGA-CM-4746-01A	Male	COAD
TCGA-A6-5662-01A	Male	COAD
TCGA-F4-6703-01A	Male	COAD
TCGA-AA-A01V-01A	Male	COAD
TCGA-DM-A1D4-01A	Male	COAD
TCGA-AY-6197-01A	Male	COAD
TCGA-AZ-6600-01A	Male	COAD
TCGA-G4-6299-01A	Male	COAD
TCGA-CK-5915-01A	Male	COAD
TCGA-CM-6679-01A	Male	COAD
TCGA-AD-5900-01A	Male	COAD
TCGA-AA-A01C-01A	Male	COAD
TCGA-A6-4105-01A	Male	COAD
TCGA-AA-3527-01A	Female	COAD
TCGA-F4-6461-01A	Female	COAD
TCGA-A6-3809-01A	Female	COAD
TCGA-CK-4950-01A	Female	COAD
TCGA-DM-A0X9-01A	Female	COAD
TCGA-AA-3877-01A	Female	COAD
TCGA-AA-3678-01A	Female	COAD
TCGA-D5-6533-01A	Female	COAD
TCGA-DM-A28E-01A	Female	COAD
TCGA-D5-6539-01A	Female	COAD
TCGA-AA-3966-01A	Female	COAD
TCGA-DM-A1DA-01A	Female	COAD
TCGA-A6-2679-01A	Female	COAD
TCGA-CA-5256-01A	Female	COAD
TCGA-A6-2677-01A	Female	COAD
TCGA-A6-5665-01A	Female	COAD
TCGA-AA-3819-01A	Female	COAD
TCGA-AA-3693-01A	Female	COAD
TCGA-AA-3812-01A	Female	COAD
TCGA-CM-5344-01A	Female	COAD
TCGA-NH-A5IV-01A	Female	COAD
TCGA-AA-3950-01A	Female	COAD
TCGA-AA-3520-01A	Female	COAD
TCGA-AA-A00R-01A	Female	COAD
TCGA-F4-6855-01A	Female	COAD
TCGA-CM-6167-01A	Female	COAD
TCGA-CM-6161-01A	Female	COAD
TCGA-A6-2672-01A	Female	COAD
TCGA-G4-6293-01A	Female	COAD
TCGA-AZ-6608-01A	Female	COAD
TCGA-AD-6548-01A	Female	COAD
TCGA-AM-5821-01A	Female	COAD
TCGA-A6-2686-01A	Female	COAD
TCGA-CM-5341-01A	Female	COAD
TCGA-G4-6586-01A	Female	COAD
TCGA-AA-3554-01A	Female	COAD
TCGA-A6-2684-01A	Female	COAD
TCGA-AA-A02R-01A	Female	COAD
TCGA-D5-6898-01A	Female	COAD
TCGA-AA-3696-01A	Female	COAD
TCGA-AA-3844-01A	Female	COAD
TCGA-AZ-4308-01A	Female	COAD
TCGA-AA-A03J-01A	Female	COAD
TCGA-NH-A6GB-01A	Female	COAD
TCGA-D5-6929-01A	Female	COAD
TCGA-AA-3673-01A	Female	COAD
TCGA-AA-3496-01A	Female	COAD
TCGA-A6-2683-01A	Female	COAD
TCGA-AA-A02F-01A	Female	COAD
TCGA-CM-6170-01A	Female	COAD
TCGA-G4-6307-01A	Female	COAD
TCGA-F4-6459-01A	Female	COAD
TCGA-AA-3833-01A	Female	COAD
TCGA-AA-3534-01A	Female	COAD
TCGA-AA-A017-01A	Female	COAD
TCGA-AA-3875-01A	Female	COAD
TCGA-CM-5349-01A	Female	COAD
TCGA-AZ-6598-01A	Female	COAD
TCGA-AA-3531-01A	Female	COAD
TCGA-WS-AB45-01A	Female	COAD
TCGA-AY-4071-01A	Female	COAD
TCGA-AA-3492-01A	Female	COAD
TCGA-AA-3548-01A	Female	COAD
TCGA-CM-6168-01A	Female	COAD
TCGA-G4-6321-01A	Female	COAD
TCGA-A6-2685-01A	Female	COAD
TCGA-DM-A1D8-01A	Female	COAD
TCGA-NH-A8F7-01A	Female	COAD
TCGA-G4-6588-01A	Female	COAD
TCGA-SS-A7HO-01A	Female	COAD
TCGA-CK-6746-01A	Female	COAD
TCGA-G4-6304-01A	Female	COAD
TCGA-F4-6805-01A	Female	COAD
TCGA-A6-6651-01A	Female	COAD
TCGA-AA-A00O-01A	Female	COAD
TCGA-CM-6678-01A	Female	COAD
TCGA-AA-3660-01A	Female	COAD
TCGA-AA-3949-01A	Female	COAD
TCGA-D5-6920-01A	Female	COAD
TCGA-AA-3710-01A	Female	COAD
TCGA-A6-3807-01A	Female	COAD
TCGA-AY-A69D-01A	Female	COAD
TCGA-CM-6162-01A	Female	COAD
TCGA-A6-6142-01A	Female	COAD
TCGA-AA-3529-01A	Female	COAD
TCGA-AZ-5407-01A	Female	COAD
TCGA-QG-A5YX-01A	Female	COAD
TCGA-CM-5861-01A	Female	COAD
TCGA-AZ-6603-01A	Female	COAD
TCGA-G4-6317-01A	Female	COAD
TCGA-AA-3662-01A	Female	COAD
TCGA-AY-A54L-01A	Female	COAD
TCGA-A6-6654-01A	Female	COAD
TCGA-G4-6303-01A	Female	COAD
TCGA-AZ-4681-01A	Female	COAD
TCGA-AA-A01K-01A	Female	COAD
TCGA-D5-6534-01A	Female	COAD
TCGA-AA-3664-01A	Female	COAD
TCGA-AA-3667-01A	Female	COAD
TCGA-A6-2680-01A	Female	COAD
TCGA-G4-6625-01A	Female	COAD
TCGA-DM-A282-01A	Female	COAD
TCGA-G4-6302-01A	Female	COAD
TCGA-AM-5820-01A	Female	COAD
TCGA-AA-3681-01A	Female	COAD
TCGA-CK-4951-01A	Female	COAD
TCGA-CM-5868-01A	Female	COAD
TCGA-AA-A01X-01A	Female	COAD
TCGA-AY-A71X-01A	Female	COAD
TCGA-AA-3854-01A	Female	COAD
TCGA-CA-5254-01A	Female	COAD
TCGA-CK-6748-01A	Female	COAD
TCGA-F4-6854-01A	Female	COAD
TCGA-AA-3984-01A	Female	COAD
TCGA-AA-3866-01A	Female	COAD
TCGA-NH-A50T-01A	Female	COAD
TCGA-A6-2676-01A	Female	COAD
TCGA-CM-5863-01A	Female	COAD
TCGA-F4-6808-01A	Female	COAD
TCGA-A6-A566-01A	Female	COAD
TCGA-G4-6297-01A	Female	COAD
TCGA-F4-6806-01A	Female	COAD
TCGA-AA-3514-01A	Female	COAD
TCGA-A6-6650-01A	Female	COAD
TCGA-4T-AA8H-01A	Female	COAD
TCGA-CK-5916-01A	Female	COAD
TCGA-AA-A01P-01A	Female	COAD
TCGA-CM-6164-01A	Female	COAD
TCGA-QG-A5YV-01A	Female	COAD
TCGA-DM-A285-01A	Female	COAD
TCGA-CA-5796-01A	Female	COAD
TCGA-AA-3814-01A	Female	COAD
TCGA-AU-3779-01A	Female	COAD
TCGA-AA-A01S-01A	Female	COAD
TCGA-A6-2678-01A	Female	COAD
TCGA-3L-AA1B-01A	Female	COAD
TCGA-AA-3672-01A	Female	COAD
TCGA-AA-3941-01A	Female	COAD
TCGA-A6-5667-01A	Female	COAD
TCGA-AA-3518-01A	Female	COAD
TCGA-AA-A010-01A	Female	COAD
TCGA-AZ-4616-01A	Female	COAD
TCGA-D5-6535-01A	Female	COAD
TCGA-AA-3538-01A	Female	COAD
TCGA-AA-A00Q-01A	Female	COAD
TCGA-CK-4952-01A	Female	COAD
TCGA-F4-6460-01A	Female	COAD
TCGA-AA-3553-01A	Female	COAD
TCGA-AD-A5EJ-01A	Female	COAD
TCGA-AA-3848-01A	Female	COAD
TCGA-CK-6751-01A	Female	COAD
TCGA-AA-3845-01A	Female	COAD
TCGA-AA-A02H-01A	Female	COAD
TCGA-D5-6538-01A	Female	COAD
TCGA-CM-6680-01A	Female	COAD
TCGA-CK-5913-01A	Female	COAD
TCGA-5M-AAT6-01A	Female	COAD
TCGA-G4-6309-01A	Female	COAD
TCGA-CM-6172-01A	Female	COAD
TCGA-A6-A565-01A	Female	COAD
TCGA-DM-A1D9-01A	Female	COAD
TCGA-AA-A022-01A	Female	COAD
TCGA-AA-A01Q-01A	Female	COAD
TCGA-CM-6677-01A	Female	COAD
TCGA-AA-3860-01A	Female	COAD
TCGA-AA-3692-01A	Female	COAD
TCGA-AA-3680-01A	Female	COAD
TCGA-AA-3684-01A	Female	COAD
TCGA-AA-3821-01A	Female	COAD
TCGA-G4-6295-01A	Female	COAD
TCGA-AA-3555-01A	Female	COAD
TCGA-AY-6386-01A	Female	COAD
TCGA-DM-A0XF-01A	Female	COAD
TCGA-AA-3870-01A	Female	COAD
TCGA-CM-6166-01A	Female	COAD
TCGA-AA-3560-01A	Female	COAD
TCGA-AY-4070-01A	Female	COAD
TCGA-AA-3811-01A	Female	COAD
TCGA-AA-A01T-01A	Female	COAD
TCGA-CM-4750-01A	Female	COAD
TCGA-F4-6809-01A	Female	COAD
TCGA-AA-3947-01A	Female	COAD
TCGA-AA-3846-01A	Female	COAD
TCGA-AA-3695-01A	Female	COAD
TCGA-A6-4107-01A	Female	COAD
TCGA-AA-3516-01A	Female	COAD
TCGA-AA-A02E-01A	Female	COAD
TCGA-AA-A03F-01A	Female	COAD
TCGA-NH-A6GC-01A	Female	COAD
TCGA-AA-3818-01A	Female	COAD
TCGA-AZ-4614-01A	Female	COAD
TCGA-DM-A1D0-01A	Female	COAD
TCGA-D5-7000-01A	Female	COAD
TCGA-AA-A02W-01A	Female	COAD
TCGA-AA-A02J-01A	Female	COAD
TCGA-A6-5661-01A	Female	COAD
TCGA-QL-A97D-01A	Female	COAD
TCGA-AA-3968-01A	Female	COAD
TCGA-D5-5538-01A	Female	COAD
TCGA-A6-2681-01A	Female	COAD
TCGA-CK-6747-01A	Female	COAD
TCGA-G4-6314-01A	Female	COAD
TCGA-CM-6171-01A	Female	COAD
TCGA-AY-5543-01A	Female	COAD
TCGA-AA-A01D-01A	Female	COAD
TCGA-AZ-4313-01A	Female	COAD
TCGA-F4-6807-01A	Female	COAD
TCGA-QG-A5YW-01A	Female	COAD
TCGA-DM-A280-01A	Female	COAD
TCGA-F4-6570-01A	Female	COAD
TCGA-AU-6004-01A	Female	COAD
TCGA-12-1602-01A	Male	GBM
TCGA-02-2470-01A	Male	GBM
TCGA-19-2624-01A	Male	GBM
TCGA-28-5216-01A	Male	GBM
TCGA-06-2565-01A	Male	GBM
TCGA-06-0129-01A	Male	GBM
TCGA-19-0964-01A	Male	GBM
TCGA-19-1388-01A	Male	GBM
TCGA-28-1749-01A	Male	GBM
TCGA-14-1827-01A	Male	GBM
TCGA-15-1449-01A	Male	GBM
TCGA-02-2483-01A	Male	GBM
TCGA-28-5218-01A	Male	GBM
TCGA-06-0211-01A	Male	GBM
TCGA-06-0402-01A	Male	GBM
TCGA-06-1087-01A	Male	GBM
TCGA-12-0776-01A	Male	GBM
TCGA-06-0127-01A	Male	GBM
TCGA-26-5132-01A	Male	GBM
TCGA-06-0152-01A	Male	GBM
TCGA-32-1970-01A	Male	GBM
TCGA-16-0849-01A	Male	GBM
TCGA-02-0266-01A	Male	GBM
TCGA-08-0520-01A	Male	GBM
TCGA-28-6450-01A	Male	GBM
TCGA-06-2559-01A	Male	GBM
TCGA-19-2629-01A	Male	GBM
TCGA-27-2521-01A	Male	GBM
TCGA-06-6390-01A	Male	GBM
TCGA-32-2634-01A	Male	GBM
TCGA-06-0743-01A	Male	GBM
TCGA-12-3652-01A	Male	GBM
TCGA-14-1825-01A	Male	GBM
TCGA-12-0822-01A	Male	GBM
TCGA-08-0511-01A	Male	GBM
TCGA-06-0878-01A	Male	GBM
TCGA-14-1458-01A	Male	GBM
TCGA-14-1452-01A	Male	GBM
TCGA-02-0003-01A	Male	GBM
TCGA-06-0184-01A	Male	GBM
TCGA-06-0143-01A	Male	GBM
TCGA-27-1837-01A	Male	GBM
TCGA-32-1976-01A	Male	GBM
TCGA-28-5208-01A	Male	GBM
TCGA-06-0189-01A	Male	GBM
TCGA-02-0440-01A	Male	GBM
TCGA-74-6578-01A	Male	GBM
TCGA-26-5133-01A	Male	GBM
TCGA-74-6573-01A	Male	GBM
TCGA-06-0179-01A	Male	GBM
TCGA-06-0745-01A	Male	GBM
TCGA-16-0846-01A	Male	GBM
TCGA-06-0128-01A	Male	GBM
TCGA-08-0351-01A	Male	GBM
TCGA-76-4925-01A	Male	GBM
TCGA-08-0349-01A	Male	GBM
TCGA-02-0116-01A	Male	GBM
TCGA-06-1086-01A	Male	GBM
TCGA-19-5960-01A	Male	GBM
TCGA-02-0290-01A	Male	GBM
TCGA-14-0736-01A	Male	GBM
TCGA-06-6697-01A	Male	GBM
TCGA-06-0130-01A	Male	GBM
TCGA-06-2567-01A	Male	GBM
TCGA-06-6695-01A	Male	GBM
TCGA-06-0879-01A	Male	GBM
TCGA-14-1451-01A	Male	GBM
TCGA-32-1973-01A	Male	GBM
TCGA-32-4210-01A	Male	GBM
TCGA-32-4209-01A	Male	GBM
TCGA-26-1439-01A	Male	GBM
TCGA-32-4211-01A	Male	GBM
TCGA-02-0034-01A	Male	GBM
TCGA-76-6193-01A	Male	GBM
TCGA-02-0015-01A	Male	GBM
TCGA-08-0386-01A	Male	GBM
TCGA-12-0829-01A	Male	GBM
TCGA-12-0620-01A	Male	GBM
TCGA-06-0190-01A	Male	GBM
TCGA-28-1757-01A	Male	GBM
TCGA-06-0686-01A	Male	GBM
TCGA-81-5911-01A	Male	GBM
TCGA-19-1386-01A	Male	GBM
TCGA-12-0773-01A	Male	GBM
TCGA-12-1090-01A	Male	GBM
TCGA-06-6701-01A	Male	GBM
TCGA-12-0820-01A	Male	GBM
TCGA-06-0646-01A	Male	GBM
TCGA-06-0124-01A	Male	GBM
TCGA-02-0075-01A	Male	GBM
TCGA-08-0510-01A	Male	GBM
TCGA-02-0446-01A	Male	GBM
TCGA-12-0688-01A	Male	GBM
TCGA-26-1442-01A	Male	GBM
TCGA-06-0214-01A	Male	GBM
TCGA-26-1440-01A	Male	GBM
TCGA-08-0521-01A	Male	GBM
TCGA-02-2486-01A	Male	GBM
TCGA-02-0016-01A	Male	GBM
TCGA-06-0882-01A	Male	GBM
TCGA-19-A6J5-01A	Male	GBM
TCGA-28-1753-01A	Male	GBM
TCGA-02-0099-01A	Male	GBM
TCGA-06-0744-01A	Male	GBM
TCGA-14-0813-01A	Male	GBM
TCGA-06-0219-01A	Male	GBM
TCGA-08-0392-01A	Male	GBM
TCGA-76-6280-01A	Male	GBM
TCGA-32-2638-01A	Male	GBM
TCGA-12-3651-01A	Male	GBM
TCGA-08-0512-01A	Male	GBM
TCGA-06-0240-01A	Male	GBM
TCGA-06-0175-01A	Male	GBM
TCGA-02-0107-01A	Male	GBM
TCGA-06-2562-01A	Male	GBM
TCGA-32-1986-01A	Male	GBM
TCGA-06-0164-01A	Male	GBM
TCGA-06-0150-01A	Male	GBM
TCGA-12-0769-01A	Male	GBM
TCGA-08-0357-01A	Male	GBM
TCGA-28-5220-01A	Male	GBM
TCGA-12-0828-01A	Male	GBM
TCGA-19-1389-01A	Male	GBM
TCGA-12-0707-01A	Male	GBM
TCGA-12-0657-01A	Male	GBM
TCGA-02-0046-01A	Male	GBM
TCGA-12-1600-01A	Male	GBM
TCGA-06-0140-01A	Male	GBM
TCGA-08-0516-01A	Male	GBM
TCGA-02-0289-01A	Male	GBM
TCGA-12-0691-01A	Male	GBM
TCGA-26-1438-01A	Male	GBM
TCGA-19-5952-01A	Male	GBM
TCGA-08-0373-01A	Male	GBM
TCGA-27-2524-01A	Male	GBM
TCGA-02-0004-01A	Male	GBM
TCGA-06-0158-01A	Male	GBM
TCGA-06-0409-01A	Male	GBM
TCGA-08-0358-01A	Male	GBM
TCGA-08-0353-01A	Male	GBM
TCGA-41-3915-01A	Male	GBM
TCGA-32-4719-01A	Male	GBM
TCGA-06-1802-01A	Male	GBM
TCGA-06-0209-01A	Male	GBM
TCGA-08-0531-01A	Male	GBM
TCGA-12-0619-01A	Male	GBM
TCGA-06-1084-01A	Male	GBM
TCGA-02-0321-01A	Male	GBM
TCGA-19-1385-01A	Male	GBM
TCGA-08-0525-01A	Male	GBM
TCGA-28-5214-01A	Male	GBM
TCGA-02-0028-01A	Male	GBM
TCGA-12-0821-01A	Male	GBM
TCGA-02-0338-01A	Male	GBM
TCGA-27-2527-01A	Male	GBM
TCGA-06-0747-01A	Male	GBM
TCGA-06-2564-01A	Male	GBM
TCGA-14-1821-01A	Male	GBM
TCGA-41-2571-01A	Male	GBM
TCGA-08-0385-01A	Male	GBM
TCGA-02-2485-01A	Male	GBM
TCGA-06-0132-01A	Male	GBM
TCGA-08-0522-01A	Male	GBM
TCGA-06-0414-01A	Male	GBM
TCGA-14-0787-01A	Male	GBM
TCGA-06-0138-01A	Male	GBM
TCGA-06-0187-01A	Male	GBM
TCGA-OX-A56R-01A	Male	GBM
TCGA-41-2575-01A	Male	GBM
TCGA-02-0052-01A	Male	GBM
TCGA-19-1788-01A	Male	GBM
TCGA-28-5204-01A	Male	GBM
TCGA-12-1089-01A	Male	GBM
TCGA-02-0339-01A	Male	GBM
TCGA-06-0644-01A	Male	GBM
TCGA-12-1096-01A	Male	GBM
TCGA-02-0080-01A	Male	GBM
TCGA-06-5859-01A	Male	GBM
TCGA-76-6656-01A	Male	GBM
TCGA-28-5207-01A	Male	GBM
TCGA-06-0148-01A	Male	GBM
TCGA-02-0111-01A	Male	GBM
TCGA-02-0047-01A	Male	GBM
TCGA-14-1401-01A	Male	GBM
TCGA-06-5415-01A	Male	GBM
TCGA-06-0159-01A	Male	GBM
TCGA-15-0742-01A	Male	GBM
TCGA-76-6282-01A	Male	GBM
TCGA-06-0166-01A	Male	GBM
TCGA-12-0703-01A	Male	GBM
TCGA-06-0749-01A	Male	GBM
TCGA-06-0206-01A	Male	GBM
TCGA-06-0174-01A	Male	GBM
TCGA-02-0070-01A	Male	GBM
TCGA-19-5955-01A	Male	GBM
TCGA-19-4065-01A	Male	GBM
TCGA-02-0325-01A	Male	GBM
TCGA-06-0185-01A	Male	GBM
TCGA-12-1094-01A	Male	GBM
TCGA-14-1795-01A	Male	GBM
TCGA-41-2572-01A	Male	GBM
TCGA-32-1991-01A	Male	GBM
TCGA-32-2491-01A	Male	GBM
TCGA-32-1978-01A	Male	GBM
TCGA-06-A6S0-01A	Male	GBM
TCGA-12-0778-01A	Male	GBM
TCGA-02-0317-01A	Male	GBM
TCGA-02-0102-01A	Male	GBM
TCGA-74-6581-01A	Male	GBM
TCGA-4W-AA9R-01A	Male	GBM
TCGA-15-1444-01A	Male	GBM
TCGA-12-0772-01A	Male	GBM
TCGA-27-1834-01A	Male	GBM
TCGA-02-0051-01A	Male	GBM
TCGA-19-2620-01A	Male	GBM
TCGA-06-0133-01A	Male	GBM
TCGA-06-5856-01A	Male	GBM
TCGA-19-A60I-01A	Male	GBM
TCGA-02-0106-01A	Male	GBM
TCGA-76-6657-01A	Male	GBM
TCGA-19-1387-01A	Male	GBM
TCGA-06-0126-01A	Male	GBM
TCGA-12-3650-01A	Male	GBM
TCGA-76-6191-01A	Male	GBM
TCGA-06-2557-01A	Male	GBM
TCGA-02-0048-01A	Male	GBM
TCGA-12-5301-01A	Male	GBM
TCGA-08-0346-01A	Male	GBM
TCGA-06-1806-01A	Male	GBM
TCGA-26-5134-01A	Male	GBM
TCGA-19-0955-01A	Male	GBM
TCGA-26-6173-01A	Male	GBM
TCGA-06-1800-01A	Male	GBM
TCGA-14-1829-01A	Male	GBM
TCGA-02-0115-01A	Male	GBM
TCGA-27-2518-01A	Male	GBM
TCGA-26-1799-01A	Male	GBM
TCGA-28-1760-01A	Male	GBM
TCGA-14-0789-01A	Male	GBM
TCGA-08-0347-01A	Male	GBM
TCGA-02-0064-01A	Male	GBM
TCGA-12-3649-01A	Male	GBM
TCGA-06-0221-01A	Male	GBM
TCGA-06-0877-01A	Male	GBM
TCGA-RR-A6KC-01A	Male	GBM
TCGA-06-0171-01A	Male	GBM
TCGA-06-0178-01A	Male	GBM
TCGA-08-0390-01A	Male	GBM
TCGA-06-A7TK-01A	Male	GBM
TCGA-02-0089-01A	Male	GBM
TCGA-02-0068-01A	Male	GBM
TCGA-02-0422-01A	Male	GBM
TCGA-06-5411-01A	Male	GBM
TCGA-08-0352-01A	Male	GBM
TCGA-12-0618-01A	Male	GBM
TCGA-02-0260-01A	Male	GBM
TCGA-02-0432-01A	Male	GBM
TCGA-06-0750-01A	Male	GBM
TCGA-32-5222-01A	Male	GBM
TCGA-06-0188-01A	Male	GBM
TCGA-4W-AA9S-01A	Male	GBM
TCGA-06-0154-01A	Male	GBM
TCGA-81-5910-01A	Male	GBM
TCGA-76-6660-01A	Male	GBM
TCGA-06-0394-01A	Male	GBM
TCGA-06-0176-01A	Male	GBM
TCGA-14-1455-01A	Male	GBM
TCGA-06-0141-01A	Male	GBM
TCGA-08-0344-01A	Male	GBM
TCGA-08-0360-01A	Male	GBM
TCGA-76-6286-01A	Male	GBM
TCGA-06-6700-01A	Male	GBM
TCGA-76-6192-01A	Male	GBM
TCGA-06-0238-01A	Male	GBM
TCGA-27-2528-01A	Male	GBM
TCGA-02-0071-01A	Male	GBM
TCGA-14-4157-01A	Male	GBM
TCGA-32-4208-01A	Male	GBM
TCGA-06-0139-01A	Male	GBM
TCGA-28-2514-01A	Male	GBM
TCGA-32-2632-01A	Male	GBM
TCGA-06-0881-01A	Male	GBM
TCGA-06-0165-01A	Male	GBM
TCGA-19-A6J4-01A	Male	GBM
TCGA-02-0014-01A	Male	GBM
TCGA-08-0389-01A	Male	GBM
TCGA-08-0350-01A	Male	GBM
TCGA-14-1794-01A	Male	GBM
TCGA-19-5958-01A	Male	GBM
TCGA-27-1830-01A	Male	GBM
TCGA-28-5213-01A	Male	GBM
TCGA-14-1453-01A	Male	GBM
TCGA-06-5413-01A	Male	GBM
TCGA-02-0033-01A	Male	GBM
TCGA-06-0169-01A	Male	GBM
TCGA-08-0348-01A	Male	GBM
TCGA-06-0648-01A	Male	GBM
TCGA-41-3392-01A	Male	GBM
TCGA-27-1831-01A	Male	GBM
TCGA-74-6577-01A	Male	GBM
TCGA-27-2519-01A	Male	GBM
TCGA-12-0662-01A	Male	GBM
TCGA-08-0244-01A	Male	GBM
TCGA-16-0861-01A	Male	GBM
TCGA-02-0025-01A	Male	GBM
TCGA-19-2623-01A	Male	GBM
TCGA-06-0142-01A	Male	GBM
TCGA-02-0039-01A	Male	GBM
TCGA-06-0182-01A	Male	GBM
TCGA-15-1446-01A	Male	GBM
TCGA-32-1980-01A	Male	GBM
TCGA-76-6662-01A	Male	GBM
TCGA-08-0509-01A	Male	GBM
TCGA-02-0337-01A	Male	GBM
TCGA-02-2466-01A	Male	GBM
TCGA-16-0848-01A	Male	GBM
TCGA-06-0177-01A	Male	GBM
TCGA-32-2615-01A	Male	GBM
TCGA-41-2573-01A	Male	GBM
TCGA-27-2523-01A	Male	GBM
TCGA-02-0271-01A	Male	GBM
TCGA-14-0867-01A	Male	GBM
TCGA-02-0079-01A	Male	GBM
TCGA-06-5414-01A	Male	GBM
TCGA-RR-A6KB-01A	Male	GBM
TCGA-27-1832-01A	Female	GBM
TCGA-02-0057-01A	Female	GBM
TCGA-14-3477-01A	Female	GBM
TCGA-06-0650-01A	Female	GBM
TCGA-08-0246-01A	Female	GBM
TCGA-08-0524-01A	Female	GBM
TCGA-32-2616-01A	Female	GBM
TCGA-28-1755-01A	Female	GBM
TCGA-14-1459-01A	Female	GBM
TCGA-12-5299-01A	Female	GBM
TCGA-08-0518-01A	Female	GBM
TCGA-02-0326-01A	Female	GBM
TCGA-19-1789-01A	Female	GBM
TCGA-06-A6S1-01A	Female	GBM
TCGA-06-0147-01A	Female	GBM
TCGA-02-0086-01A	Female	GBM
TCGA-12-0780-01A	Female	GBM
TCGA-12-0656-01A	Female	GBM
TCGA-41-6646-01A	Female	GBM
TCGA-19-2619-01A	Female	GBM
TCGA-26-5139-01A	Female	GBM
TCGA-14-0871-01A	Female	GBM
TCGA-12-0615-01A	Female	GBM
TCGA-06-0397-01A	Female	GBM
TCGA-06-1805-01A	Female	GBM
TCGA-19-1786-01A	Female	GBM
TCGA-12-1093-01A	Female	GBM
TCGA-06-0216-01A	Female	GBM
TCGA-19-5947-01A	Female	GBM
TCGA-12-0819-01A	Female	GBM
TCGA-12-0826-01A	Female	GBM
TCGA-02-0330-01A	Female	GBM
TCGA-27-1833-01A	Female	GBM
TCGA-06-0145-01A	Female	GBM
TCGA-02-0055-01A	Female	GBM
TCGA-06-0119-01A	Female	GBM
TCGA-28-1751-01A	Female	GBM
TCGA-06-5418-01A	Female	GBM
TCGA-12-1091-01A	Female	GBM
TCGA-19-1390-01A	Female	GBM
TCGA-12-0616-01A	Female	GBM
TCGA-06-0412-01A	Female	GBM
TCGA-08-0529-01A	Female	GBM
TCGA-41-3393-01A	Female	GBM
TCGA-19-4068-01A	Female	GBM
TCGA-06-0875-01A	Female	GBM
TCGA-02-0332-01A	Female	GBM
TCGA-12-1088-01A	Female	GBM
TCGA-06-1804-01A	Female	GBM
TCGA-76-6283-01A	Female	GBM
TCGA-19-5951-01A	Female	GBM
TCGA-06-2563-01A	Female	GBM
TCGA-12-1095-01A	Female	GBM
TCGA-06-0194-01A	Female	GBM
TCGA-06-0125-01A	Female	GBM
TCGA-76-6663-01A	Female	GBM
TCGA-87-5896-01A	Female	GBM
TCGA-12-3644-01A	Female	GBM
TCGA-08-0375-01A	Female	GBM
TCGA-06-A7TL-01A	Female	GBM
TCGA-12-0775-01A	Female	GBM
TCGA-08-0354-01A	Female	GBM
TCGA-06-5410-01A	Female	GBM
TCGA-32-1982-01A	Female	GBM
TCGA-06-6389-01A	Female	GBM
TCGA-27-1835-01A	Female	GBM
TCGA-02-0027-01A	Female	GBM
TCGA-02-0059-01A	Female	GBM
TCGA-28-5209-01A	Female	GBM
TCGA-06-0413-01A	Female	GBM
TCGA-76-6285-01A	Female	GBM
TCGA-12-3653-01A	Female	GBM
TCGA-02-0007-01A	Female	GBM
TCGA-08-0355-01A	Female	GBM
TCGA-08-0514-01A	Female	GBM
TCGA-06-0122-01A	Female	GBM
TCGA-74-6575-01A	Female	GBM
TCGA-76-4929-01A	Female	GBM
TCGA-06-0645-01A	Female	GBM
TCGA-06-0213-01A	Female	GBM
TCGA-06-0146-01A	Female	GBM
TCGA-12-5295-01A	Female	GBM
TCGA-06-5416-01A	Female	GBM
TCGA-28-2506-01A	Female	GBM
TCGA-27-1836-01A	Female	GBM
TCGA-02-0058-01A	Female	GBM
TCGA-76-4935-01A	Female	GBM
TCGA-06-A5U0-01A	Female	GBM
TCGA-06-6698-01A	Female	GBM
TCGA-06-2569-01A	Female	GBM
TCGA-06-0876-01A	Female	GBM
TCGA-06-0939-01A	Female	GBM
TCGA-76-4934-01A	Female	GBM
TCGA-76-6664-01A	Female	GBM
TCGA-32-1987-01A	Female	GBM
TCGA-08-0356-01A	Female	GBM
TCGA-32-2495-01A	Female	GBM
TCGA-28-1746-01A	Female	GBM
TCGA-06-0410-01A	Female	GBM
TCGA-02-0451-01A	Female	GBM
TCGA-15-1447-01A	Female	GBM
TCGA-02-0083-01A	Female	GBM
TCGA-06-5858-01A	Female	GBM
TCGA-19-1392-01A	Female	GBM
TCGA-06-0160-01A	Female	GBM
TCGA-02-0060-01A	Female	GBM
TCGA-19-0960-01A	Female	GBM
TCGA-02-0324-01A	Female	GBM
TCGA-14-1396-01A	Female	GBM
TCGA-26-1443-01A	Female	GBM
TCGA-16-1060-01A	Female	GBM
TCGA-06-0149-01A	Female	GBM
TCGA-28-2509-01A	Female	GBM
TCGA-14-1454-01A	Female	GBM
TCGA-28-1752-01A	Female	GBM
TCGA-06-5412-01A	Female	GBM
TCGA-RR-A6KA-01A	Female	GBM
TCGA-06-6388-01A	Female	GBM
TCGA-12-0692-01A	Female	GBM
TCGA-08-0245-01A	Female	GBM
TCGA-06-6699-01A	Female	GBM
TCGA-02-0285-01A	Female	GBM
TCGA-28-5215-01A	Female	GBM
TCGA-19-5954-01A	Female	GBM
TCGA-26-6174-01A	Female	GBM
TCGA-14-1402-01A	Female	GBM
TCGA-19-5956-01A	Female	GBM
TCGA-02-0104-01A	Female	GBM
TCGA-32-2494-01A	Female	GBM
TCGA-41-4097-01A	Female	GBM
TCGA-19-2631-01A	Female	GBM
TCGA-06-0168-01A	Female	GBM
TCGA-06-6391-01A	Female	GBM
TCGA-14-1034-01A	Female	GBM
TCGA-19-2625-01A	Female	GBM
TCGA-16-1062-01A	Female	GBM
TCGA-02-0456-01A	Female	GBM
TCGA-06-5408-01A	Female	GBM
TCGA-02-0037-01A	Female	GBM
TCGA-08-0380-01A	Female	GBM
TCGA-28-5219-01A	Female	GBM
TCGA-06-1801-01A	Female	GBM
TCGA-12-1599-01A	Female	GBM
TCGA-06-A5U1-01A	Female	GBM
TCGA-06-0197-01A	Female	GBM
TCGA-12-3648-01A	Female	GBM
TCGA-32-1979-01A	Female	GBM
TCGA-14-1037-01A	Female	GBM
TCGA-06-2558-01A	Female	GBM
TCGA-02-0281-01A	Female	GBM
TCGA-02-0084-01A	Female	GBM
TCGA-02-0113-01A	Female	GBM
TCGA-14-0817-01A	Female	GBM
TCGA-12-0827-01A	Female	GBM
TCGA-02-0009-01A	Female	GBM
TCGA-06-0201-01A	Female	GBM
TCGA-06-0151-01A	Female	GBM
TCGA-08-0345-01A	Female	GBM
TCGA-4W-AA9T-01A	Female	GBM
TCGA-41-5651-01A	Female	GBM
TCGA-76-4931-01A	Female	GBM
TCGA-06-0210-01A	Female	GBM
TCGA-19-1791-01A	Female	GBM
TCGA-02-0439-01A	Female	GBM
TCGA-06-6694-01A	Female	GBM
TCGA-02-0010-01A	Female	GBM
TCGA-28-1750-01A	Female	GBM
TCGA-06-6693-01A	Female	GBM
TCGA-02-0043-01A	Female	GBM
TCGA-02-0085-01A	Female	GBM
TCGA-14-2554-01A	Female	GBM
TCGA-06-0157-01A	Female	GBM
TCGA-27-1838-01A	Female	GBM
TCGA-06-2566-01A	Female	GBM
TCGA-32-1977-01A	Female	GBM
TCGA-12-0818-01A	Female	GBM
TCGA-32-4213-01A	Female	GBM
TCGA-76-4932-01A	Female	GBM
TCGA-28-2513-01A	Female	GBM
TCGA-02-0021-01A	Female	GBM
TCGA-08-0359-01A	Female	GBM
TCGA-74-6584-01A	Female	GBM
TCGA-08-0517-01A	Female	GBM
TCGA-02-0333-01A	Female	GBM
TCGA-02-0430-01A	Female	GBM
TCGA-02-0074-01A	Female	GBM
TCGA-12-3646-01A	Female	GBM
TCGA-06-0241-01A	Female	GBM
TCGA-02-0087-01A	Female	GBM
TCGA-27-2526-01A	Female	GBM
TCGA-06-2561-01A	Female	GBM
TCGA-14-1823-01A	Female	GBM
TCGA-02-0038-01A	Female	GBM
TCGA-06-0162-01A	Female	GBM
TCGA-02-0069-01A	Female	GBM
TCGA-02-0114-01A	Female	GBM
TCGA-02-0054-01A	Female	GBM
TCGA-06-0137-01A	Female	GBM
TCGA-19-5959-01A	Female	GBM
TCGA-02-0258-01A	Female	GBM
TCGA-16-0850-01A	Female	GBM
TCGA-06-2570-01A	Female	GBM
TCGA-06-0173-01A	Female	GBM
TCGA-12-1598-01A	Female	GBM
TCGA-06-0237-01A	Female	GBM
TCGA-19-5950-01A	Female	GBM
TCGA-12-1099-01A	Female	GBM
TCGA-26-5135-01A	Female	GBM
TCGA-16-1460-01A	Female	GBM
TCGA-CR-6480-01A	Male	HNSC
TCGA-CR-7394-01A	Male	HNSC
TCGA-HL-7533-01A	Male	HNSC
TCGA-BA-A6DG-01A	Male	HNSC
TCGA-BB-7870-01A	Male	HNSC
TCGA-CR-7377-01A	Male	HNSC
TCGA-D6-A6EN-01A	Male	HNSC
TCGA-CV-5435-01A	Male	HNSC
TCGA-CV-7428-01A	Male	HNSC
TCGA-DQ-7593-01A	Male	HNSC
TCGA-HD-8314-01A	Male	HNSC
TCGA-CN-4729-01A	Male	HNSC
TCGA-CV-6441-01A	Male	HNSC
TCGA-CV-7090-01A	Male	HNSC
TCGA-D6-A4Z9-01A	Male	HNSC
TCGA-CV-6939-01A	Male	HNSC
TCGA-CV-7235-01A	Male	HNSC
TCGA-CN-6024-01A	Male	HNSC
TCGA-CR-7372-01A	Male	HNSC
TCGA-TN-A7HI-01A	Male	HNSC
TCGA-T3-A92N-01A	Male	HNSC
TCGA-CV-A45U-01A	Male	HNSC
TCGA-CQ-5324-01A	Male	HNSC
TCGA-QK-A6V9-01A	Male	HNSC
TCGA-CN-6989-01A	Male	HNSC
TCGA-IQ-7630-01A	Male	HNSC
TCGA-CV-7101-01A	Male	HNSC
TCGA-CV-5431-01A	Male	HNSC
TCGA-P3-A6T7-01A	Male	HNSC
TCGA-HD-A6I0-01A	Male	HNSC
TCGA-CQ-A4C9-01A	Male	HNSC
TCGA-D6-6517-01A	Male	HNSC
TCGA-IQ-A61J-01A	Male	HNSC
TCGA-CV-6945-01A	Male	HNSC
TCGA-CN-A63Y-01A	Male	HNSC
TCGA-CV-6943-01A	Male	HNSC
TCGA-DQ-5629-01A	Male	HNSC
TCGA-CV-7263-01A	Male	HNSC
TCGA-IQ-A6SH-01A	Male	HNSC
TCGA-BA-4076-01A	Male	HNSC
TCGA-UF-A7J9-01A	Male	HNSC
TCGA-CN-6016-01A	Male	HNSC
TCGA-CQ-6220-01A	Male	HNSC
TCGA-CQ-A4C7-01A	Male	HNSC
TCGA-P3-A6SX-01A	Male	HNSC
TCGA-CR-7364-01A	Male	HNSC
TCGA-HD-7753-01A	Male	HNSC
TCGA-F7-A624-01A	Male	HNSC
TCGA-CV-A461-01A	Male	HNSC
TCGA-BA-A6DI-01A	Male	HNSC
TCGA-CN-A49A-01A	Male	HNSC
TCGA-CN-A63T-01A	Male	HNSC
TCGA-CQ-A4CA-01A	Male	HNSC
TCGA-HD-7917-01A	Male	HNSC
TCGA-CN-A497-01A	Male	HNSC
TCGA-BB-4225-01A	Male	HNSC
TCGA-H7-8502-01A	Male	HNSC
TCGA-F7-7848-01A	Male	HNSC
TCGA-CV-5979-01A	Male	HNSC
TCGA-T3-A92M-01A	Male	HNSC
TCGA-UF-A718-01A	Male	HNSC
TCGA-CV-6956-01A	Male	HNSC
TCGA-BA-5149-01A	Male	HNSC
TCGA-CN-6010-01A	Male	HNSC
TCGA-QK-AA3K-01A	Male	HNSC
TCGA-CV-5976-01A	Male	HNSC
TCGA-CN-5358-01A	Male	HNSC
TCGA-P3-A5QA-01A	Male	HNSC
TCGA-CV-7245-01A	Male	HNSC
TCGA-CN-5356-01A	Male	HNSC
TCGA-CR-7397-01A	Male	HNSC
TCGA-HD-8224-01A	Male	HNSC
TCGA-CV-7430-01A	Male	HNSC
TCGA-BB-A5HZ-01A	Male	HNSC
TCGA-D6-A6ES-01A	Male	HNSC
TCGA-CV-7247-01A	Male	HNSC
TCGA-CV-A45X-01A	Male	HNSC
TCGA-CQ-5326-01A	Male	HNSC
TCGA-HD-7229-01A	Male	HNSC
TCGA-CV-7406-01A	Male	HNSC
TCGA-CN-A49B-01A	Male	HNSC
TCGA-QK-A8ZB-01A	Male	HNSC
TCGA-HD-A634-01A	Male	HNSC
TCGA-CV-5971-01A	Male	HNSC
TCGA-CV-A6JY-01A	Male	HNSC
TCGA-CV-7437-01A	Male	HNSC
TCGA-CR-7390-01A	Male	HNSC
TCGA-BA-4078-01A	Male	HNSC
TCGA-BA-5555-01A	Male	HNSC
TCGA-CQ-A4CI-01A	Male	HNSC
TCGA-DQ-7588-01A	Male	HNSC
TCGA-CV-7253-01A	Male	HNSC
TCGA-CV-7414-01A	Male	HNSC
TCGA-CV-7429-01A	Male	HNSC
TCGA-CN-6995-01A	Male	HNSC
TCGA-F7-A50I-01A	Male	HNSC
TCGA-CN-5364-01A	Male	HNSC
TCGA-CV-6941-01A	Male	HNSC
TCGA-F7-8298-01A	Male	HNSC
TCGA-CN-6022-01A	Male	HNSC
TCGA-CV-5430-01A	Male	HNSC
TCGA-CV-7421-01A	Male	HNSC
TCGA-CR-7385-01A	Male	HNSC
TCGA-CV-A6JM-01A	Male	HNSC
TCGA-QK-AA3J-01A	Male	HNSC
TCGA-MZ-A7D7-01A	Male	HNSC
TCGA-CN-4723-01A	Male	HNSC
TCGA-CV-5444-01A	Male	HNSC
TCGA-CV-6436-01A	Male	HNSC
TCGA-CV-7409-01A	Male	HNSC
TCGA-CQ-7072-01A	Male	HNSC
TCGA-P3-A6T2-01A	Male	HNSC
TCGA-QK-A6IF-01A	Male	HNSC
TCGA-CQ-5333-01A	Male	HNSC
TCGA-BA-A4IF-01A	Male	HNSC
TCGA-BA-5152-01A	Male	HNSC
TCGA-DQ-7596-01A	Male	HNSC
TCGA-CQ-7065-01A	Male	HNSC
TCGA-BA-A6D8-01A	Male	HNSC
TCGA-CN-A6V7-01A	Male	HNSC
TCGA-F7-A61S-01A	Male	HNSC
TCGA-CV-A45W-01A	Male	HNSC
TCGA-D6-8568-01A	Male	HNSC
TCGA-BB-4228-01A	Male	HNSC
TCGA-BB-7866-01A	Male	HNSC
TCGA-CV-7423-01A	Male	HNSC
TCGA-P3-A5QE-01A	Male	HNSC
TCGA-BA-4074-01A	Male	HNSC
TCGA-CV-A460-01A	Male	HNSC
TCGA-UF-A7JD-01A	Male	HNSC
TCGA-CN-A6UY-01A	Male	HNSC
TCGA-BB-A6UM-01A	Male	HNSC
TCGA-F7-A61V-01A	Male	HNSC
TCGA-CQ-5332-01A	Male	HNSC
TCGA-CR-7402-01A	Male	HNSC
TCGA-CV-A6K2-01A	Male	HNSC
TCGA-CN-5360-01A	Male	HNSC
TCGA-CR-7368-01A	Male	HNSC
TCGA-D6-A4ZB-01A	Male	HNSC
TCGA-DQ-7592-01A	Male	HNSC
TCGA-CR-5250-01A	Male	HNSC
TCGA-CN-5366-01A	Male	HNSC
TCGA-CN-6017-01A	Male	HNSC
TCGA-P3-A6T6-01A	Male	HNSC
TCGA-CR-6471-01A	Male	HNSC
TCGA-BB-7864-01A	Male	HNSC
TCGA-UF-A7JK-01A	Male	HNSC
TCGA-KU-A6H8-01A	Male	HNSC
TCGA-CV-6951-01A	Male	HNSC
TCGA-CV-7103-01A	Male	HNSC
TCGA-CR-7369-01A	Male	HNSC
TCGA-CN-4726-01A	Male	HNSC
TCGA-UF-A7JH-01A	Male	HNSC
TCGA-CN-5365-01A	Male	HNSC
TCGA-T2-A6X2-01A	Male	HNSC
TCGA-CR-7367-01A	Male	HNSC
TCGA-CR-7382-01A	Male	HNSC
TCGA-CV-7089-01A	Male	HNSC
TCGA-CQ-6223-01A	Male	HNSC
TCGA-P3-A5QF-01A	Male	HNSC
TCGA-D6-6516-01A	Male	HNSC
TCGA-CV-6933-01A	Male	HNSC
TCGA-CV-7433-01A	Male	HNSC
TCGA-CR-6467-01A	Male	HNSC
TCGA-F7-A622-01A	Male	HNSC
TCGA-CV-5436-01A	Male	HNSC
TCGA-DQ-7594-01A	Male	HNSC
TCGA-CV-7434-01A	Male	HNSC
TCGA-CV-5432-01A	Male	HNSC
TCGA-CR-6482-01A	Male	HNSC
TCGA-CQ-A4CD-01A	Male	HNSC
TCGA-BA-6873-01A	Male	HNSC
TCGA-MT-A7BN-01A	Male	HNSC
TCGA-CN-4730-01A	Male	HNSC
TCGA-HD-7754-01A	Male	HNSC
TCGA-P3-A6T3-01A	Male	HNSC
TCGA-BB-4217-01A	Male	HNSC
TCGA-BA-A6DJ-01A	Male	HNSC
TCGA-CV-5443-01A	Male	HNSC
TCGA-CN-6020-01A	Male	HNSC
TCGA-QK-A8ZA-01A	Male	HNSC
TCGA-CV-7254-01A	Male	HNSC
TCGA-CN-4737-01A	Male	HNSC
TCGA-CN-4725-01A	Male	HNSC
TCGA-BA-A4IH-01A	Male	HNSC
TCGA-CQ-5325-01A	Male	HNSC
TCGA-QK-A6II-01A	Male	HNSC
TCGA-WA-A7GZ-01A	Male	HNSC
TCGA-BA-7269-01A	Male	HNSC
TCGA-CN-5359-01A	Male	HNSC
TCGA-CN-6019-01A	Male	HNSC
TCGA-UF-A71E-01A	Male	HNSC
TCGA-CV-A6JZ-01A	Male	HNSC
TCGA-CV-6954-01A	Male	HNSC
TCGA-UF-A71A-01A	Male	HNSC
TCGA-CR-6493-01A	Male	HNSC
TCGA-CX-7086-01A	Male	HNSC
TCGA-CR-7393-01A	Male	HNSC
TCGA-CQ-5334-01A	Male	HNSC
TCGA-CV-A6JT-01A	Male	HNSC
TCGA-CV-6950-01A	Male	HNSC
TCGA-CR-7365-01A	Male	HNSC
TCGA-H7-8501-01A	Male	HNSC
TCGA-CR-6470-01A	Male	HNSC
TCGA-CR-6474-01A	Male	HNSC
TCGA-CR-7386-01A	Male	HNSC
TCGA-BA-A4IG-01A	Male	HNSC
TCGA-MZ-A5BI-01A	Male	HNSC
TCGA-D6-6824-01A	Male	HNSC
TCGA-4P-AA8J-01A	Male	HNSC
TCGA-BB-4227-01A	Male	HNSC
TCGA-CV-A45R-01A	Male	HNSC
TCGA-CX-7219-01A	Male	HNSC
TCGA-BB-7861-01A	Male	HNSC
TCGA-CQ-6221-01A	Male	HNSC
TCGA-CV-5970-01A	Male	HNSC
TCGA-RS-A6TP-01A	Male	HNSC
TCGA-CN-6994-01A	Male	HNSC
TCGA-P3-A5Q6-01A	Male	HNSC
TCGA-CN-A6V6-01A	Male	HNSC
TCGA-HD-7831-01A	Male	HNSC
TCGA-BA-4075-01A	Male	HNSC
TCGA-CN-6997-01A	Male	HNSC
TCGA-CQ-A4CH-01A	Male	HNSC
TCGA-CV-6936-01A	Male	HNSC
TCGA-UP-A6WW-01A	Male	HNSC
TCGA-CV-5441-01A	Male	HNSC
TCGA-CV-7418-01A	Male	HNSC
TCGA-DQ-5631-01A	Male	HNSC
TCGA-CV-5440-01A	Male	HNSC
TCGA-D6-6823-01A	Male	HNSC
TCGA-BA-5153-01A	Male	HNSC
TCGA-CV-6937-01A	Male	HNSC
TCGA-D6-A74Q-01A	Male	HNSC
TCGA-P3-A5Q5-01A	Male	HNSC
TCGA-CV-7250-01A	Male	HNSC
TCGA-UF-A7JJ-01A	Male	HNSC
TCGA-BA-5559-01A	Male	HNSC
TCGA-CN-6988-01A	Male	HNSC
TCGA-CN-4738-01A	Male	HNSC
TCGA-CR-7380-01A	Male	HNSC
TCGA-CN-6998-01A	Male	HNSC
TCGA-CN-4728-01A	Male	HNSC
TCGA-BB-8601-01A	Male	HNSC
TCGA-BA-A6DD-01A	Male	HNSC
TCGA-CN-5363-01A	Male	HNSC
TCGA-IQ-A61H-01A	Male	HNSC
TCGA-CR-7389-01A	Male	HNSC
TCGA-CQ-6229-01A	Male	HNSC
TCGA-CR-5243-01A	Male	HNSC
TCGA-CN-4733-01A	Male	HNSC
TCGA-QK-A6IG-01A	Male	HNSC
TCGA-CV-A45O-01A	Male	HNSC
TCGA-DQ-7591-01A	Male	HNSC
TCGA-BA-A4II-01A	Male	HNSC
TCGA-UF-A7JF-01A	Male	HNSC
TCGA-CV-7410-01A	Male	HNSC
TCGA-CN-6992-01A	Male	HNSC
TCGA-CV-5977-01A	Male	HNSC
TCGA-CR-6491-01A	Male	HNSC
TCGA-CV-A45Z-01A	Male	HNSC
TCGA-CN-A63U-01A	Male	HNSC
TCGA-CN-6012-01A	Male	HNSC
TCGA-CN-6013-01A	Male	HNSC
TCGA-CN-A6V1-01A	Male	HNSC
TCGA-CN-4739-01A	Male	HNSC
TCGA-CN-4727-01A	Male	HNSC
TCGA-CR-7404-01A	Male	HNSC
TCGA-QK-A652-01A	Male	HNSC
TCGA-D6-8569-01A	Male	HNSC
TCGA-CR-6473-01A	Male	HNSC
TCGA-CN-4735-01A	Male	HNSC
TCGA-CN-A641-01A	Male	HNSC
TCGA-UF-A719-01A	Male	HNSC
TCGA-TN-A7HL-01A	Male	HNSC
TCGA-CV-A464-01A	Male	HNSC
TCGA-CQ-A4CB-01A	Male	HNSC
TCGA-HD-7832-01A	Male	HNSC
TCGA-CV-A6JN-01A	Male	HNSC
TCGA-CV-7432-01A	Male	HNSC
TCGA-CV-7424-01A	Male	HNSC
TCGA-HD-A633-01A	Male	HNSC
TCGA-MT-A67D-01A	Male	HNSC
TCGA-CQ-6225-01A	Male	HNSC
TCGA-CV-5439-01A	Male	HNSC
TCGA-BA-A6DL-01A	Male	HNSC
TCGA-CV-7180-01A	Male	HNSC
TCGA-CV-6938-01A	Male	HNSC
TCGA-CR-6472-01A	Male	HNSC
TCGA-CV-7261-01A	Male	HNSC
TCGA-F7-8489-01A	Male	HNSC
TCGA-CV-A45Y-01A	Male	HNSC
TCGA-CN-A6V3-01A	Male	HNSC
TCGA-CX-A4AQ-01A	Male	HNSC
TCGA-BB-A5HU-01A	Male	HNSC
TCGA-CR-6492-01A	Male	HNSC
TCGA-F7-A623-01A	Male	HNSC
TCGA-BA-6871-01A	Male	HNSC
TCGA-CV-6960-01A	Male	HNSC
TCGA-BB-4223-01A	Male	HNSC
TCGA-CR-7373-01A	Male	HNSC
TCGA-CN-A49C-01A	Male	HNSC
TCGA-CQ-6227-01A	Male	HNSC
TCGA-CV-6962-01A	Male	HNSC
TCGA-CV-5434-01A	Male	HNSC
TCGA-DQ-7590-01A	Male	HNSC
TCGA-CR-5247-01A	Male	HNSC
TCGA-CV-A465-01A	Male	HNSC
TCGA-BA-A8YP-01A	Male	HNSC
TCGA-CN-6011-01A	Male	HNSC
TCGA-BB-A5HY-01A	Male	HNSC
TCGA-BB-7872-01A	Male	HNSC
TCGA-CV-A468-01A	Male	HNSC
TCGA-CN-5370-01A	Male	HNSC
TCGA-QK-A8Z7-01A	Male	HNSC
TCGA-CR-7376-01A	Male	HNSC
TCGA-CV-7415-01A	Male	HNSC
TCGA-CV-A6JE-01A	Male	HNSC
TCGA-H7-A76A-01A	Male	HNSC
TCGA-CV-6433-01A	Male	HNSC
TCGA-BA-5558-01A	Male	HNSC
TCGA-DQ-7589-01A	Male	HNSC
TCGA-CN-A63V-01A	Male	HNSC
TCGA-IQ-A61I-01A	Male	HNSC
TCGA-CV-7440-01A	Male	HNSC
TCGA-CQ-5323-01A	Male	HNSC
TCGA-D6-A6EP-01A	Male	HNSC
TCGA-CN-5355-01A	Male	HNSC
TCGA-UF-A7JC-01A	Male	HNSC
TCGA-WA-A7H4-01A	Male	HNSC
TCGA-D6-6825-01A	Male	HNSC
TCGA-CV-7091-01A	Male	HNSC
TCGA-IQ-A61G-01A	Male	HNSC
TCGA-P3-A6T4-01A	Male	HNSC
TCGA-F7-A620-01A	Male	HNSC
TCGA-MT-A51X-01A	Male	HNSC
TCGA-DQ-7595-01A	Male	HNSC
TCGA-UF-A71B-01A	Male	HNSC
TCGA-CN-A642-01A	Male	HNSC
TCGA-TN-A7HJ-01A	Male	HNSC
TCGA-CX-7082-01A	Male	HNSC
TCGA-UF-A7JS-01A	Male	HNSC
TCGA-CR-6487-01A	Male	HNSC
TCGA-QK-A6VB-01A	Male	HNSC
TCGA-D6-A6EO-01A	Male	HNSC
TCGA-D6-A6EK-01A	Male	HNSC
TCGA-BB-7862-01A	Male	HNSC
TCGA-CV-7243-01A	Male	HNSC
TCGA-CV-6935-01A	Male	HNSC
TCGA-CR-5248-01A	Male	HNSC
TCGA-BB-4224-01A	Male	HNSC
TCGA-CR-6481-01A	Male	HNSC
TCGA-T2-A6WZ-01A	Male	HNSC
TCGA-CV-6961-01A	Male	HNSC
TCGA-CN-4741-01A	Male	HNSC
TCGA-F7-A61W-01A	Male	HNSC
TCGA-DQ-5630-01A	Male	HNSC
TCGA-CQ-6224-01A	Male	HNSC
TCGA-BA-6869-01A	Male	HNSC
TCGA-QK-A6IJ-01A	Male	HNSC
TCGA-CQ-A4C6-01A	Male	HNSC
TCGA-CV-6959-01A	Male	HNSC
TCGA-CV-7097-01A	Male	HNSC
TCGA-P3-A6SW-01A	Male	HNSC
TCGA-BA-6872-01A	Male	HNSC
TCGA-CV-A6K1-01A	Male	HNSC
TCGA-F7-A50G-01A	Male	HNSC
TCGA-P3-A6T8-01A	Male	HNSC
TCGA-BA-5151-01A	Male	HNSC
TCGA-T2-A6X0-01A	Male	HNSC
TCGA-D6-A6EQ-01A	Male	HNSC
TCGA-IQ-A61O-01A	Male	HNSC
TCGA-CR-7401-01A	Male	HNSC
TCGA-MZ-A6I9-01A	Male	HNSC
TCGA-CV-7100-01A	Male	HNSC
TCGA-H7-A6C5-01A	Male	HNSC
TCGA-CN-6023-01A	Male	HNSC
TCGA-CV-7183-01A	Male	HNSC
TCGA-UF-A7JA-01A	Female	HNSC
TCGA-CR-7392-01A	Female	HNSC
TCGA-CN-4736-01A	Female	HNSC
TCGA-BB-7863-01A	Female	HNSC
TCGA-KU-A66T-01A	Female	HNSC
TCGA-CV-6003-01A	Female	HNSC
TCGA-BA-A6DA-01A	Female	HNSC
TCGA-CV-A6JU-01A	Female	HNSC
TCGA-BB-7871-01A	Female	HNSC
TCGA-CR-7395-01A	Female	HNSC
TCGA-CV-7242-01A	Female	HNSC
TCGA-CN-4742-01A	Female	HNSC
TCGA-CR-7391-01A	Female	HNSC
TCGA-CV-6953-01A	Female	HNSC
TCGA-CQ-7067-01A	Female	HNSC
TCGA-C9-A480-01A	Female	HNSC
TCGA-CR-5249-01A	Female	HNSC
TCGA-QK-A64Z-01A	Female	HNSC
TCGA-CN-5373-01A	Female	HNSC
TCGA-DQ-5625-01A	Female	HNSC
TCGA-BA-A6DF-01A	Female	HNSC
TCGA-P3-A6T0-01A	Female	HNSC
TCGA-CN-A499-01A	Female	HNSC
TCGA-P3-A6T5-01A	Female	HNSC
TCGA-MT-A67F-01A	Female	HNSC
TCGA-CQ-6218-01A	Female	HNSC
TCGA-CQ-7071-01A	Female	HNSC
TCGA-UF-A7JV-01A	Female	HNSC
TCGA-CR-7398-01A	Female	HNSC
TCGA-CV-6952-01A	Female	HNSC
TCGA-CV-7413-01A	Female	HNSC
TCGA-MT-A67G-01A	Female	HNSC
TCGA-CV-7177-01A	Female	HNSC
TCGA-IQ-A61E-01A	Female	HNSC
TCGA-IQ-7632-01A	Female	HNSC
TCGA-F7-A50J-01A	Female	HNSC
TCGA-CV-A6JD-01A	Female	HNSC
TCGA-CV-6955-01A	Female	HNSC
TCGA-CV-A45P-01A	Female	HNSC
TCGA-CV-7425-01A	Female	HNSC
TCGA-CR-6488-01A	Female	HNSC
TCGA-H7-7774-01A	Female	HNSC
TCGA-CV-6940-01A	Female	HNSC
TCGA-CR-7371-01A	Female	HNSC
TCGA-KU-A6H7-01A	Female	HNSC
TCGA-CR-7383-01A	Female	HNSC
TCGA-CN-6021-01A	Female	HNSC
TCGA-CV-7438-01A	Female	HNSC
TCGA-CV-7102-01A	Female	HNSC
TCGA-CN-A640-01A	Female	HNSC
TCGA-CV-5978-01A	Female	HNSC
TCGA-CR-7374-01A	Female	HNSC
TCGA-CR-6477-01A	Female	HNSC
TCGA-CX-7085-01A	Female	HNSC
TCGA-UF-A7JO-01A	Female	HNSC
TCGA-CQ-A4CE-01A	Female	HNSC
TCGA-CN-5369-01A	Female	HNSC
TCGA-BA-A6DB-01A	Female	HNSC
TCGA-CV-7416-01A	Female	HNSC
TCGA-CV-A463-01A	Female	HNSC
TCGA-MT-A67A-01A	Female	HNSC
TCGA-CV-5442-01A	Female	HNSC
TCGA-CV-7407-01A	Female	HNSC
TCGA-D6-6515-01A	Female	HNSC
TCGA-CV-7422-01A	Female	HNSC
TCGA-CQ-7064-01A	Female	HNSC
TCGA-HD-A4C1-01A	Female	HNSC
TCGA-BA-5557-01A	Female	HNSC
TCGA-T2-A6WX-01A	Female	HNSC
TCGA-HD-A6HZ-01A	Female	HNSC
TCGA-CN-A63W-01A	Female	HNSC
TCGA-CR-6478-01A	Female	HNSC
TCGA-CV-7236-01A	Female	HNSC
TCGA-BA-5556-01A	Female	HNSC
TCGA-CN-4731-01A	Female	HNSC
TCGA-CQ-5330-01A	Female	HNSC
TCGA-CV-7178-01A	Female	HNSC
TCGA-CQ-7068-01A	Female	HNSC
TCGA-CV-7411-01A	Female	HNSC
TCGA-CV-7248-01A	Female	HNSC
TCGA-CV-A45V-01A	Female	HNSC
TCGA-D6-6827-01A	Female	HNSC
TCGA-IQ-7631-01A	Female	HNSC
TCGA-HD-8635-01A	Female	HNSC
TCGA-KU-A66S-01A	Female	HNSC
TCGA-CV-A45T-01A	Female	HNSC
TCGA-CV-7104-01A	Female	HNSC
TCGA-CN-5367-01A	Female	HNSC
TCGA-CV-5973-01A	Female	HNSC
TCGA-RS-A6TO-01A	Female	HNSC
TCGA-CV-5966-01A	Female	HNSC
TCGA-D6-A6EM-01A	Female	HNSC
TCGA-CQ-7063-01A	Female	HNSC
TCGA-BA-6870-01A	Female	HNSC
TCGA-QK-A6VC-01A	Female	HNSC
TCGA-CV-7099-01A	Female	HNSC
TCGA-CR-7388-01A	Female	HNSC
TCGA-BA-A6DE-01A	Female	HNSC
TCGA-CV-7435-01A	Female	HNSC
TCGA-CR-7370-01A	Female	HNSC
TCGA-IQ-A6SG-01A	Female	HNSC
TCGA-CN-6018-01A	Female	HNSC
TCGA-CV-6934-01A	Female	HNSC
TCGA-D6-6826-01A	Female	HNSC
TCGA-H7-A6C4-01A	Female	HNSC
TCGA-CN-4740-01A	Female	HNSC
TCGA-UF-A7JT-01A	Female	HNSC
TCGA-IQ-A61L-01A	Female	HNSC
TCGA-CN-6996-01A	Female	HNSC
TCGA-CV-7238-01A	Female	HNSC
TCGA-CN-4722-01A	Female	HNSC
TCGA-HD-8634-01A	Female	HNSC
TCGA-QK-A6IH-01A	Female	HNSC
TCGA-C9-A47Z-01A	Female	HNSC
TCGA-CQ-6228-01A	Female	HNSC
TCGA-CV-6942-01A	Female	HNSC
TCGA-CV-7255-01A	Female	HNSC
TCGA-CQ-5327-01A	Female	HNSC
TCGA-CV-7427-01A	Female	HNSC
TCGA-QK-A8Z8-01A	Female	HNSC
TCGA-CN-5374-01A	Female	HNSC
TCGA-CR-7379-01A	Female	HNSC
TCGA-CV-6948-01A	Female	HNSC
TCGA-BB-8596-01A	Female	HNSC
TCGA-UF-A71D-01A	Female	HNSC
TCGA-CV-7095-01A	Female	HNSC
TCGA-CR-6484-01A	Female	HNSC
TCGA-CN-A498-01A	Female	HNSC
TCGA-DQ-5624-01A	Female	HNSC
TCGA-CV-7252-01A	Female	HNSC
TCGA-CQ-A4CG-01A	Female	HNSC
TCGA-CV-A45Q-01A	Female	HNSC
TCGA-MT-A51W-01A	Female	HNSC
TCGA-CQ-5331-01A	Female	HNSC
TCGA-CQ-5329-01A	Female	HNSC
TCGA-CR-7399-01A	Female	HNSC
TCGA-CQ-7069-01A	Female	HNSC
TCGA-IQ-A61K-01A	Female	HNSC
TCGA-BB-A6UO-01A	Female	HNSC
TCGA-CZ-4862-01A	Male	KIRC
TCGA-CJ-4901-01A	Male	KIRC
TCGA-CJ-5675-01A	Male	KIRC
TCGA-B0-4814-01A	Male	KIRC
TCGA-AK-3434-01A	Male	KIRC
TCGA-A3-3372-01A	Male	KIRC
TCGA-BP-4332-01A	Male	KIRC
TCGA-BP-5202-01A	Male	KIRC
TCGA-BP-5168-01A	Male	KIRC
TCGA-BP-4771-01A	Male	KIRC
TCGA-B0-4823-01A	Male	KIRC
TCGA-BP-4797-01A	Male	KIRC
TCGA-BP-5194-01A	Male	KIRC
TCGA-BP-4804-01A	Male	KIRC
TCGA-BP-4174-01A	Male	KIRC
TCGA-CZ-4861-01A	Male	KIRC
TCGA-BP-4346-01A	Male	KIRC
TCGA-CZ-4860-01A	Male	KIRC
TCGA-BP-4995-01A	Male	KIRC
TCGA-BP-4347-01A	Male	KIRC
TCGA-CJ-4636-01A	Male	KIRC
TCGA-BP-4959-01A	Male	KIRC
TCGA-CW-6093-01A	Male	KIRC
TCGA-CW-6097-01A	Male	KIRC
TCGA-AK-3458-01A	Male	KIRC
TCGA-CZ-5989-01A	Male	KIRC
TCGA-CJ-4894-01A	Male	KIRC
TCGA-B0-5699-01A	Male	KIRC
TCGA-BP-5000-01A	Male	KIRC
TCGA-BP-5182-01A	Male	KIRC
TCGA-A3-3319-01A	Male	KIRC
TCGA-BP-4769-01A	Male	KIRC
TCGA-B0-5399-01A	Male	KIRC
TCGA-BP-5184-01A	Male	KIRC
TCGA-A3-3367-01A	Male	KIRC
TCGA-B0-4817-01A	Male	KIRC
TCGA-B4-5843-01A	Male	KIRC
TCGA-DV-5573-01A	Male	KIRC
TCGA-A3-3365-01A	Male	KIRC
TCGA-BP-5169-01A	Male	KIRC
TCGA-BP-4960-01A	Male	KIRC
TCGA-B4-5832-01A	Male	KIRC
TCGA-A3-A8OW-01A	Male	KIRC
TCGA-B0-4706-01A	Male	KIRC
TCGA-AK-3436-01A	Male	KIRC
TCGA-MM-A563-01A	Male	KIRC
TCGA-BP-4977-01A	Male	KIRC
TCGA-CZ-5458-01A	Male	KIRC
TCGA-B0-4698-01A	Male	KIRC
TCGA-A3-3383-01A	Male	KIRC
TCGA-CZ-5453-01A	Male	KIRC
TCGA-B0-5703-01A	Male	KIRC
TCGA-BP-5004-01A	Male	KIRC
TCGA-AK-3430-01A	Male	KIRC
TCGA-B0-4813-01A	Male	KIRC
TCGA-BP-5010-01A	Male	KIRC
TCGA-CZ-5988-01A	Male	KIRC
TCGA-BP-5008-01A	Male	KIRC
TCGA-AK-3440-01A	Male	KIRC
TCGA-A3-3311-01A	Male	KIRC
TCGA-BP-5175-01A	Male	KIRC
TCGA-B0-5080-01A	Male	KIRC
TCGA-B2-5639-01A	Male	KIRC
TCGA-A3-3317-01A	Male	KIRC
TCGA-CZ-5460-01A	Male	KIRC
TCGA-EU-5907-01A	Male	KIRC
TCGA-CJ-4875-01A	Male	KIRC
TCGA-DV-A4VZ-01A	Male	KIRC
TCGA-A3-3316-01A	Male	KIRC
TCGA-B2-5633-01A	Male	KIRC
TCGA-CZ-5451-01A	Male	KIRC
TCGA-CZ-5457-01A	Male	KIRC
TCGA-CZ-5459-01A	Male	KIRC
TCGA-A3-A6NI-01A	Male	KIRC
TCGA-B0-5698-01A	Male	KIRC
TCGA-BP-4803-01A	Male	KIRC
TCGA-B0-5711-01A	Male	KIRC
TCGA-A3-3378-01A	Male	KIRC
TCGA-BP-4992-01A	Male	KIRC
TCGA-BP-4988-01A	Male	KIRC
TCGA-A3-3352-01A	Male	KIRC
TCGA-CJ-4912-01A	Male	KIRC
TCGA-BP-5190-01A	Male	KIRC
TCGA-BP-5201-01A	Male	KIRC
TCGA-A3-3323-01A	Male	KIRC
TCGA-CZ-5461-01A	Male	KIRC
TCGA-B0-4834-01A	Male	KIRC
TCGA-BP-4343-01A	Male	KIRC
TCGA-AK-3445-01A	Male	KIRC
TCGA-CZ-4858-01A	Male	KIRC
TCGA-AK-3426-01A	Male	KIRC
TCGA-B0-5109-01A	Male	KIRC
[truncated: 3,957 more rows]

## Sheet: Table S3
Type	Chromosome	Start	End	Length	Ldiff	FDR	Cancer	Gender bias
Amp	chr22	48266415	48692447	426032	-0.162722	0.0448691	BLCA	female
Amp	chr13	25823150	31832051	6008901	0.103022	0.0437167	BLCA	male
Amp	chr4	1303932	2850988	1547056	0.116376	0.0473262	BLCA	male
Amp	chr13	108319958	113931351	5611393	0.119131	0.0260672	BLCA	male
Amp	chr22	21741482	27668174	5926692	0.12392	0.0493593	BLCA	male
Amp	chr9	1540009	7220684	5680675	0.133741	0.0133031	BLCA	male
Amp	chr16	22773239	29944347	7171108	0.139164	0.0345579	BLCA	male
Amp	chr5	928665	15361869	14433204	0.144784	0.00857	BLCA	male
Amp	chr7	13329026	22108407	8779381	0.2053	0.0189944	BLCA	male
Amp	chr16	7199276	13905310	6706034	0.264745	0.00242441	BLCA	male
Amp	chr3	2319160	21740672	19421512	0.525331	0.00273312	BLCA	male
Amp	chr1	149906351	173430923	23524572	0.545007	0.0208535	BLCA	male
Amp	chr6	15126437	24789811	9663374	0.852541	0.0170861	BLCA	male
Amp	chr12	2179519	6097172	3917653	0.137924	0.0284315	COAD	male
Amp	chr17	36567187	41041508	1812306	0.142998	0.0444165	COAD	male
Amp	chr8	125066441	129196876	4474321	-0.106486	0.0220814	GBM	female
Amp	chr3	174967656	187966817	618393	0.226909	0.0235822	GBM	male
Amp	chr17	38991867	41157433	5128268	0.106712	0.0117472	HNSC	male
Amp	chr2	117232881	122064323	3969471	0.110115	0.0459893	HNSC	male
Amp	chr2	172015401	183230381	27502682	0.114045	0.0438708	HNSC	male
Amp	chr15	93480463	101215025	12999161	0.126835	0.00761172	HNSC	male
Amp	chr5	963636	6091904	4130435	0.132857	0.00480867	HNSC	male
Amp	chr18	891647	4852697	2165566	0.154426	0.0192348	HNSC	male
Amp	chr2	188639817	192472267	7734562	0.154553	0.0173609	HNSC	male
Amp	chr8	116588432	144091114	3832450	0.183846	0.03576	HNSC	male
Amp	chr11	68159397	72128868	3961050	1.21444	0.0378224	HNSC	male
Amp	chr5	143129322	145133454	2440158	0.117004	0.0199023	KIRC	male
Amp	chr5	147986811	149803723	8637304	0.133399	0.0149366	KIRC	male
Amp	chr5	137432317	139872475	1495486	0.134795	0.0118956	KIRC	male
Amp	chr5	153366994	162004298	233117	0.150246	0.00766322	KIRC	male
Amp	chr5	170046344	171541830	5664336	0.169574	0.00449276	KIRC	male
Amp	chr5	166968660	167201777	4831442	0.187889	0.00250592	KIRC	male
Amp	chr5	174937546	180601882	11214980	0.220686	0.000941858	KIRC	male
Amp	chr2	171583907	198268095	1816912	-0.26219	0.00468778	KIRP	female
Amp	chr7	127504242	132475205	2004132	-0.239095	0.00651226	KIRP	female
Amp	chr7	112663739	123681719	4074551	-0.224677	0.00842187	KIRP	female
Amp	chr7	101777445	103973694	26684188	-0.21056	0.0106933	KIRP	female
Amp	chr7	93811277	94992284	2253266	-0.179145	0.0158409	KIRP	female
Amp	chr11	120565144	123556822	4970963	0.119545	0.0331818	LGG	male
Amp	chr1	203180934	205016417	11017980	0.13986	0.0480961	LGG	male
Amp	chr20	51451910	58289634	1181007	-0.1659	0.0207434	LIHC	female
Amp	chr5	168801091	174679392	2991678	-0.128919	0.0272157	LIHC	female
Amp	chr5	163567613	166533357	1835483	-0.113948	0.0407344	LIHC	female
Amp	chr7	151286146	153236156	2196249	-0.101406	0.0200006	LIHC	female
Amp	chr22	21741482	26523334	1950010	-0.102569	0.0405859	LUAD	female
Amp	chr7	115057486	118164952	6837724	0.140884	0.0408461	LUAD	male
Amp	chr12	3328160	7405199	11712074	0.108538	0.044466	LUSC	male
Amp	chr17	63196152	80256978	7524399	0.123793	0.0395612	LUSC	male
Amp	chr18	701271	4716367	202547	0.163455	0.0278819	LUSC	male
Amp	chr12	65224612	72749011	3107466	0.178717	0.0135358	LUSC	male
Amp	chr14	102762078	105518866	24881046	0.191983	0.0208364	LUSC	male
Amp	chr22	21741482	21944029	4781852	0.213049	0.00714153	LUSC	male
Amp	chr9	26653426	38365500	4149977	0.27693	0.0184593	LUSC	male
Amp	chr2	45070324	69951370	2965744	0.30962	0.0052184	LUSC	male
Amp	chr11	68003135	72153112	5878301	1.05024	0.00141872	LUSC	male
Amp	chr6	30546522	31189355	17060826	0.102247	0.038069	PAAD	male
Amp	chr3	169634974	170116962	4077039	0.105632	0.0430486	PAAD	male
Amp	chr12	1551557	5279885	9537039	0.190773	0.00700606	PAAD	male
Amp	chr9	27612230	31542432	4015096	0.190989	0.0234899	PAAD	male
Amp	chr12	67493588	71954551	2756788	0.20141	0.00571626	PAAD	male
Amp	chr19	37894074	40959142	2779597	0.225684	0.0325228	PAAD	male
Amp	chr2	74769212	74963676	1484082	-0.147873	0.0108351	PCPG	female
Amp	chr1	150076747	151217842	4460963	-0.209547	0.00319282	READ	female
Amp	chr1	177611302	178732278	3728328	-0.112148	0.0376952	READ	female
Amp	chr9	3573945	5240165	3065068	0.103609	0.0332972	READ	male
Amp	chr17	38013040	40638514	3930202	0.291224	0.00554776	READ	male
Amp	chr7	10956566	17020791	642833	-0.140654	0.0467495	SARC	female
Amp	chr18	77631135	79324401	1135533	0.105486	0.0332722	SARC	male
Amp	chr10	72686069	79470186	194464	0.140908	0.00496618	SARC	male
Amp	chr7	90273062	97360822	1141095	0.141642	0.0206954	SARC	male
Amp	chr20	56468742	63418235	1714	0.149092	0.0457819	SARC	male
Amp	chr9	68697470	88669898	1152	0.149371	0.0480262	SARC	male
Amp	chr8	143396866	144136828	1120976	0.164495	0.0258513	SARC	male
Amp	chr11	68407122	71130202	1370995	0.165927	0.0366099	SARC	male
Amp	chr6	109254298	117255483	5521922	0.305339	0.0431557	SARC	male
Amp	chr6	128368887	157831824	481988	0.539876	0.00448467	SARC	male
Amp	chr1	8721731	12355924	2714512	0.142073	0.0442192	STAD	male
Amp	chr9	2835323	6255869	812083	0.149979	0.0314129	STAD	male
Amp	chr20	51923557	55249148	1666220	0.170043	0.0385834	STAD	male
Amp	chr1	233249394	236593461	2818691	0.181048	0.0250566	STAD	male
Amp	chr13	71568411	74874430	9444881	0.23245	0.00300256	STAD	male
Amp	chr15	88763996	101198390	1005172	0.235872	0.0495089	STAD	male
Amp	chr7	90398947	101813985	10864236	0.322362	0.027323	STAD	male
Amp	chr17	38254377	42205561	2625474	0.587654	0.0223961	STAD	male
Del	chr20	13909185	15721491	2680638	0.129395	0.0368804	COAD	male
Del	chr10	132793206	133411599	6064225	-0.186726	0.011658	GBM	female
Del	chr9	20812534	23065800	6784117	-0.164543	0.00592101	KIRP	female
Del	chr2	236001053	240075604	29462937	-0.111611	0.00381753	KIRP	female
Del	chr18	69665155	79202194	7087760	0.124001	0.0267684	LUSC	male
Del	chr4	176474083	177958165	1693266	0.129001	0.0445078	LUSC	male
Del	chr9	20806594	23586191	739962	0.312198	0.0354952	LUSC	male
Del	chr21	15892009	17027542	2723080	-0.116278	0.0474325	READ	female
Del	chr18	67506856	68318939	3420546	0.121452	0.0246328	READ	male
Del	chr3	175397351	175399065	19972428	0.130471	0.00224442	READ	male
Del	chr19	288573	9733454	3951184	0.140222	0.00481942	READ	male
Del	chr22	44201191	46915703	3325591	0.140298	0.0400169	READ	male
Del	chr18	50129698	52948389	3344067	0.16177	0.00738878	READ	male
Del	chr8	667625	11531861	11415038	0.163376	0.0136386	READ	male
Del	chr4	91109982	91111134	3306019	0.172307	0.00309133	READ	male
Del	chr4	182154733	187676655	6949493	0.198706	0.00167186	READ	male
Del	chr20	14352189	15723184	8001185	0.233617	0.00160783	READ	male
Del	chr19	283868	2964506	12434394	-0.218622	0.0429873	SARC	female
Del	chr1	3302046	4307218	3634193	-0.191908	0.0390608	SARC	female
Del	chr3	60945847	79647317	18701470	-0.118193	0.00145233	THYM	female

## Sheet: Table S4
Chromosome	Start	End	Type	Cancer	Gender bias	Gene	Cancer gene
chr16	7199276	13905310	Amp	BLCA	male	EMP2	Tumor suppressor gene
chr16	7199276	13905310	Amp	BLCA	male	SOCS1	Tumor suppressor gene
chr16	7199276	13905310	Amp	BLCA	male	LITAF	Tumor suppressor gene
chr16	7199276	13905310	Amp	BLCA	male	GRIN2A	Tumor suppressor gene
chr3	2319160	21740672	Amp	BLCA	male	VHL	Tumor suppressor gene
chr3	2319160	21740672	Amp	BLCA	male	WNT7A	Tumor suppressor gene
chr3	2319160	21740672	Amp	BLCA	male	NR2C2	Tumor suppressor gene
chr3	2319160	21740672	Amp	BLCA	male	EAF1	Tumor suppressor gene
chr3	2319160	21740672	Amp	BLCA	male	SRGAP3	Tumor suppressor gene
chr3	2319160	21740672	Amp	BLCA	male	PPARG	Tumor suppressor gene
chr5	928665	15361869	Amp	BLCA	male	IRX1	Tumor suppressor gene
chr5	928665	15361869	Amp	BLCA	male	UBE2QL1	Tumor suppressor gene
chr9	1540009	7220684	Amp	BLCA	male	UHRF2	Tumor suppressor gene
chr9	1540009	7220684	Amp	BLCA	male	SMARCA2	Tumor suppressor gene
chr6	15126437	24789811	Amp	BLCA	male	ID4	Tumor suppressor gene
chr6	15126437	24789811	Amp	BLCA	male	E2F3	Tumor suppressor gene
chr6	15126437	24789811	Amp	BLCA	male	DCDC2	Tumor suppressor gene
chr7	13329026	22108407	Amp	BLCA	male	AHR	Tumor suppressor gene
chr7	13329026	22108407	Amp	BLCA	male	TSPAN13	Tumor suppressor gene
chr1	149906351	173430923	Amp	BLCA	male	CRNN	Tumor suppressor gene
chr1	149906351	173430923	Amp	BLCA	male	RAB25	Tumor suppressor gene
chr1	149906351	173430923	Amp	BLCA	male	PEA15	Tumor suppressor gene
chr1	149906351	173430923	Amp	BLCA	male	PLEKHO1	Tumor suppressor gene
chr1	149906351	173430923	Amp	BLCA	male	TNFAIP8L2	Tumor suppressor gene
chr1	149906351	173430923	Amp	BLCA	male	SELENBP1	Tumor suppressor gene
chr1	149906351	173430923	Amp	BLCA	male	S100A2	Tumor suppressor gene
chr1	149906351	173430923	Amp	BLCA	male	SLC39A1	Tumor suppressor gene
chr1	149906351	173430923	Amp	BLCA	male	PYHIN1	Tumor suppressor gene
chr1	149906351	173430923	Amp	BLCA	male	IFI16	Tumor suppressor gene
chr1	149906351	173430923	Amp	BLCA	male	CADM3	Tumor suppressor gene
chr1	149906351	173430923	Amp	BLCA	male	GORAB	Tumor suppressor gene
chr1	149906351	173430923	Amp	BLCA	male	AIM2	Tumor suppressor gene
chr1	149906351	173430923	Amp	BLCA	male	DDR2	Tumor suppressor gene
chr1	149906351	173430923	Amp	BLCA	male	S100A11	Tumor suppressor gene
chr13	108319958	113931351	Amp	BLCA	male	SOX1	Tumor suppressor gene
chr13	108319958	113931351	Amp	BLCA	male	ING1	Tumor suppressor gene
chr16	22773239	29944347	Amp	BLCA	male	PLK1	Tumor suppressor gene
chr16	22773239	29944347	Amp	BLCA	male	NUPR1	Tumor suppressor gene
chr16	22773239	29944347	Amp	BLCA	male	PALB2	Tumor suppressor gene
chr16	22773239	29944347	Amp	BLCA	male	KDM8	Tumor suppressor gene
chr16	22773239	29944347	Amp	BLCA	male	PRKCB	Tumor suppressor gene
chr13	25823150	31832051	Amp	BLCA	male	RASL11A	Tumor suppressor gene
chr13	25823150	31832051	Amp	BLCA	male	PDX1	Tumor suppressor gene
chr13	25823150	31832051	Amp	BLCA	male	CDX2	Tumor suppressor gene
chr13	25823150	31832051	Amp	BLCA	male	USP12	Tumor suppressor gene
chr13	25823150	31832051	Amp	BLCA	male	FLT3	Tumor suppressor gene
chr22	21741482	27668174	Amp	BLCA	male	SMARCB1	Tumor suppressor gene
chr22	21741482	27668174	Amp	BLCA	male	BCR	Tumor suppressor gene
chr22	21741482	27668174	Amp	BLCA	male	MYO18B	Tumor suppressor gene
chr3	2319160	21740672	Amp	BLCA	male	PPARG	Oncogene
chr3	2319160	21740672	Amp	BLCA	male	SATB1	Oncogene
chr3	2319160	21740672	Amp	BLCA	male	RAF1	Oncogene
chr5	928665	15361869	Amp	BLCA	male	TRIO	Oncogene
chr5	928665	15361869	Amp	BLCA	male	CTNND2	Oncogene
chr9	1540009	7220684	Amp	BLCA	male	JAK2	Oncogene
chr9	1540009	7220684	Amp	BLCA	male	MLANA	Oncogene
chr9	1540009	7220684	Amp	BLCA	male	KDM4C	Oncogene
chr6	15126437	24789811	Amp	BLCA	male	GMNN	Oncogene
chr6	15126437	24789811	Amp	BLCA	male	DEK	Oncogene
chr6	15126437	24789811	Amp	BLCA	male	SOX4	Oncogene
chr6	15126437	24789811	Amp	BLCA	male	E2F3	Oncogene
chr7	13329026	22108407	Amp	BLCA	male	TWIST1	Oncogene
chr7	13329026	22108407	Amp	BLCA	male	ETV1	Oncogene
chr7	13329026	22108407	Amp	BLCA	male	MACC1	Oncogene
chr1	149906351	173430923	Amp	BLCA	male	S100A8	Oncogene
chr1	149906351	173430923	Amp	BLCA	male	S100A7	Oncogene
chr1	149906351	173430923	Amp	BLCA	male	S100A4	Oncogene
chr1	149906351	173430923	Amp	BLCA	male	HAX1	Oncogene
chr1	149906351	173430923	Amp	BLCA	male	DUSP12	Oncogene
chr1	149906351	173430923	Amp	BLCA	male	XCL1	Oncogene
chr1	149906351	173430923	Amp	BLCA	male	MCL1	Oncogene
chr1	149906351	173430923	Amp	BLCA	male	SETDB1	Oncogene
chr1	149906351	173430923	Amp	BLCA	male	MLLT11	Oncogene
chr1	149906351	173430923	Amp	BLCA	male	CKS1B	Oncogene
chr1	149906351	173430923	Amp	BLCA	male	FAM189B	Oncogene
chr1	149906351	173430923	Amp	BLCA	male	YY1AP1	Oncogene
chr1	149906351	173430923	Amp	BLCA	male	RIT1	Oncogene
chr1	149906351	173430923	Amp	BLCA	male	NTRK1	Oncogene
chr1	149906351	173430923	Amp	BLCA	male	ETV3	Oncogene
chr1	149906351	173430923	Amp	BLCA	male	INTS3	Oncogene
chr1	149906351	173430923	Amp	BLCA	male	FDPS	Oncogene
chr1	149906351	173430923	Amp	BLCA	male	ARHGEF2	Oncogene
chr1	149906351	173430923	Amp	BLCA	male	NECTIN4	Oncogene
chr1	149906351	173430923	Amp	BLCA	male	MUC1	Oncogene
chr1	149906351	173430923	Amp	BLCA	male	PBX1	Oncogene
chr13	108319958	113931351	Amp	BLCA	male	IRS2	Oncogene
chr13	108319958	113931351	Amp	BLCA	male	MCF2L	Oncogene
chr13	108319958	113931351	Amp	BLCA	male	CUL4A	Oncogene
chr16	22773239	29944347	Amp	BLCA	male	PLK1	Oncogene
chr13	25823150	31832051	Amp	BLCA	male	CDX2	Oncogene
chr13	25823150	31832051	Amp	BLCA	male	CDK8	Oncogene
chr13	25823150	31832051	Amp	BLCA	male	FLT3	Oncogene
chr4	1303932	2850988	Amp	BLCA	male	FGFR3	Oncogene
chr22	21741482	27668174	Amp	BLCA	male	PRAME	Oncogene
chr22	21741482	27668174	Amp	BLCA	male	RGL4	Oncogene
chr22	21741482	27668174	Amp	BLCA	male	BCR	Oncogene
chr22	21741482	27668174	Amp	BLCA	male	CABIN1	Oncogene
chr17	36567187	41041508	Amp	COAD	male	PCGF2	Tumor suppressor gene
chr17	36567187	41041508	Amp	COAD	male	PPP1R1B	Tumor suppressor gene
chr17	36567187	41041508	Amp	COAD	male	THRA	Tumor suppressor gene
chr17	36567187	41041508	Amp	COAD	male	IGFBP4	Tumor suppressor gene
chr17	36567187	41041508	Amp	COAD	male	GGNBP2	Tumor suppressor gene
chr17	36567187	41041508	Amp	COAD	male	IKZF3	Tumor suppressor gene
chr12	2179519	6097172	Amp	COAD	male	FOXM1	Oncogene
chr12	2179519	6097172	Amp	COAD	male	FGF6	Oncogene
chr17	36567187	41041508	Amp	COAD	male	LHX1	Oncogene
chr17	36567187	41041508	Amp	COAD	male	RPL23	Oncogene
chr17	36567187	41041508	Amp	COAD	male	MIEN1	Oncogene
chr17	36567187	41041508	Amp	COAD	male	CSF3	Oncogene
chr17	36567187	41041508	Amp	COAD	male	TBC1D3C	Oncogene
chr17	36567187	41041508	Amp	COAD	male	TBC1D3	Oncogene
chr17	36567187	41041508	Amp	COAD	male	THRA	Oncogene
chr17	36567187	41041508	Amp	COAD	male	CDC6	Oncogene
chr17	36567187	41041508	Amp	COAD	male	RARA	Oncogene
chr17	36567187	41041508	Amp	COAD	male	ERBB2	Oncogene
chr17	36567187	41041508	Amp	COAD	male	TNS4	Oncogene
chr3	174967656	187966817	Amp	GBM	male	EPHB3	Tumor suppressor gene
chr3	174967656	187966817	Amp	GBM	male	HRG	Tumor suppressor gene
chr10	132793206	133411599	Del	GBM	female	ECHS1	Oncogene
chr8	125066441	129196876	Amp	GBM	female	MYC	Oncogene
chr8	125066441	129196876	Amp	GBM	female	TRIB1	Oncogene
chr3	174967656	187966817	Amp	GBM	male	SOX2	Oncogene
chr3	174967656	187966817	Amp	GBM	male	BCL6	Oncogene
chr3	174967656	187966817	Amp	GBM	male	PIK3CA	Oncogene
chr3	174967656	187966817	Amp	GBM	male	DCUN1D1	Oncogene
chr5	963636	6091904	Amp	HNSC	male	IRX1	Tumor suppressor gene
chr15	93480463	101215025	Amp	HNSC	male	SYNM	Tumor suppressor gene
chr17	38991867	41157433	Amp	HNSC	male	PPP1R1B	Tumor suppressor gene
chr17	38991867	41157433	Amp	HNSC	male	THRA	Tumor suppressor gene
chr17	38991867	41157433	Amp	HNSC	male	IGFBP4	Tumor suppressor gene
chr17	38991867	41157433	Amp	HNSC	male	IKZF3	Tumor suppressor gene
chr2	188639817	192472267	Amp	HNSC	male	STAT1	Tumor suppressor gene
chr2	188639817	192472267	Amp	HNSC	male	TMEFF2	Tumor suppressor gene
chr18	891647	4852697	Amp	HNSC	male	SMCHD1	Tumor suppressor gene
chr8	116588432	144091114	Amp	HNSC	male	FBXO32	Tumor suppressor gene
chr8	116588432	144091114	Amp	HNSC	male	SCRIB	Tumor suppressor gene
chr8	116588432	144091114	Amp	HNSC	male	EXT1	Tumor suppressor gene
chr8	116588432	144091114	Amp	HNSC	male	ZHX2	Tumor suppressor gene
chr8	116588432	144091114	Amp	HNSC	male	MTSS1	Tumor suppressor gene
chr8	116588432	144091114	Amp	HNSC	male	NDRG1	Tumor suppressor gene
chr11	68159397	72128868	Amp	HNSC	male	FADD	Tumor suppressor gene
chr15	93480463	101215025	Amp	HNSC	male	IGF1R	Oncogene
chr17	38991867	41157433	Amp	HNSC	male	MIEN1	Oncogene
chr17	38991867	41157433	Amp	HNSC	male	CSF3	Oncogene
chr17	38991867	41157433	Amp	HNSC	male	THRA	Oncogene
chr17	38991867	41157433	Amp	HNSC	male	CDC6	Oncogene
chr17	38991867	41157433	Amp	HNSC	male	RARA	Oncogene
chr17	38991867	41157433	Amp	HNSC	male	ERBB2	Oncogene
chr17	38991867	41157433	Amp	HNSC	male	TNS4	Oncogene
chr8	116588432	144091114	Amp	HNSC	male	MYC	Oncogene
chr8	116588432	144091114	Amp	HNSC	male	MAFA	Oncogene
chr8	116588432	144091114	Amp	HNSC	male	EEF1D	Oncogene
chr8	116588432	144091114	Amp	HNSC	male	TRIB1	Oncogene
chr8	116588432	144091114	Amp	HNSC	male	PTP4A3	Oncogene
chr11	68159397	72128868	Amp	HNSC	male	FGF4	Oncogene
chr11	68159397	72128868	Amp	HNSC	male	CCND1	Oncogene
chr11	68159397	72128868	Amp	HNSC	male	FGF3	Oncogene
chr11	68159397	72128868	Amp	HNSC	male	CTTN	Oncogene
chr2	172015401	183230381	Amp	HNSC	male	HOXD9	Oncogene
chr2	172015401	183230381	Amp	HNSC	male	HOXD13	Oncogene
chr2	117232881	122064323	Amp	HNSC	male	GLI2	Oncogene
chr5	174937546	180601882	Amp	KIRC	male	SCGB3A1	Tumor suppressor gene
chr5	174937546	180601882	Amp	KIRC	male	DOK3	Tumor suppressor gene
chr5	174937546	180601882	Amp	KIRC	male	MAPK9	Tumor suppressor gene
chr5	174937546	180601882	Amp	KIRC	male	UNC5A	Tumor suppressor gene
chr5	174937546	180601882	Amp	KIRC	male	UIMC1	Tumor suppressor gene
chr5	170046344	171541830	Amp	KIRC	male	NPM1	Tumor suppressor gene
chr5	137432317	139872475	Amp	KIRC	male	EGR1	Tumor suppressor gene
chr5	137432317	139872475	Amp	KIRC	male	MZB1	Tumor suppressor gene
chr5	137432317	139872475	Amp	KIRC	male	PAIP2	Tumor suppressor gene
chr5	137432317	139872475	Amp	KIRC	male	CXXC5	Tumor suppressor gene
chr5	137432317	139872475	Amp	KIRC	male	KDM3B	Tumor suppressor gene
chr5	147986811	149803723	Amp	KIRC	male	SPINK7	Tumor suppressor gene
chr5	147986811	149803723	Amp	KIRC	male	CSNK1A1	Tumor suppressor gene
chr5	174937546	180601882	Amp	KIRC	male	FGFR4	Oncogene
chr5	174937546	180601882	Amp	KIRC	male	SQSTM1	Oncogene
chr5	174937546	180601882	Amp	KIRC	male	NSD1	Oncogene
chr5	170046344	171541830	Amp	KIRC	male	NPM1	Oncogene
chr5	153366994	162004298	Amp	KIRC	male	PTTG1	Oncogene
chr5	153366994	162004298	Amp	KIRC	male	GALNT10	Oncogene
chr5	153366994	162004298	Amp	KIRC	male	ITK	Oncogene
chr5	137432317	139872475	Amp	KIRC	male	CDC25C	Oncogene
chr2	236001053	240075604	Del	KIRP	female	TWIST2	Tumor suppressor gene
chr2	236001053	240075604	Del	KIRP	female	PER2	Tumor suppressor gene
chr2	171583907	198268095	Amp	KIRP	female	HSPD1	Tumor suppressor gene
chr2	171583907	198268095	Amp	KIRP	female	STAT1	Tumor suppressor gene
chr2	171583907	198268095	Amp	KIRP	female	TMEFF2	Tumor suppressor gene
chr2	171583907	198268095	Amp	KIRP	female	ITGAV	Tumor suppressor gene
chr9	20812534	23065800	Del	KIRP	female	HACD4	Tumor suppressor gene
chr9	20812534	23065800	Del	KIRP	female	CDKN2A	Tumor suppressor gene
chr9	20812534	23065800	Del	KIRP	female	CDKN2B	Tumor suppressor gene
chr9	20812534	23065800	Del	KIRP	female	MTAP	Tumor suppressor gene
chr7	127504242	132475205	Amp	KIRP	female	LRRC4	Tumor suppressor gene
chr7	127504242	132475205	Amp	KIRP	female	PAX4	Tumor suppressor gene
chr7	127504242	132475205	Amp	KIRP	female	CCDC136	Tumor suppressor gene
chr7	127504242	132475205	Amp	KIRP	female	IRF5	Tumor suppressor gene
chr7	127504242	132475205	Amp	KIRP	female	NRF1	Tumor suppressor gene
chr7	112663739	123681719	Amp	KIRP	female	TES	Tumor suppressor gene
chr7	112663739	123681719	Amp	KIRP	female	CAV1	Tumor suppressor gene
chr7	112663739	123681719	Amp	KIRP	female	ING3	Tumor suppressor gene
chr7	112663739	123681719	Amp	KIRP	female	ST7	Tumor suppressor gene
chr7	112663739	123681719	Amp	KIRP	female	CFTR	Tumor suppressor gene
chr7	101777445	103973694	Amp	KIRP	female	ARMC10	Tumor suppressor gene
chr7	101777445	103973694	Amp	KIRP	female	NAPEPLD	Tumor suppressor gene
chr7	101777445	103973694	Amp	KIRP	female	CUX1	Tumor suppressor gene
chr7	101777445	103973694	Amp	KIRP	female	FBXL13	Tumor suppressor gene
chr7	93811277	94992284	Amp	KIRP	female	TFPI2	Tumor suppressor gene
chr2	236001053	240075604	Del	KIRP	female	HES6	Oncogene
chr2	171583907	198268095	Amp	KIRP	female	HOXD9	Oncogene
chr2	171583907	198268095	Amp	KIRP	female	HOXD13	Oncogene
chr7	127504242	132475205	Amp	KIRP	female	PAX4	Oncogene
chr7	127504242	132475205	Amp	KIRP	female	SMO	Oncogene
chr7	112663739	123681719	Amp	KIRP	female	CAV1	Oncogene
chr7	112663739	123681719	Amp	KIRP	female	FEZF1	Oncogene
chr7	112663739	123681719	Amp	KIRP	female	MET	Oncogene
chr7	112663739	123681719	Amp	KIRP	female	WNT2	Oncogene
chr7	101777445	103973694	Amp	KIRP	female	CUX1	Oncogene
chr11	120565144	123556822	Amp	LGG	male	BLID	Tumor suppressor gene
chr1	203180934	205016417	Amp	LGG	male	BTG2	Tumor suppressor gene
chr1	203180934	205016417	Amp	LGG	male	KISS1	Tumor suppressor gene
chr1	203180934	205016417	Amp	LGG	male	MDM4	Oncogene
chr7	151286146	153236156	Amp	LIHC	female	KMT2C	Tumor suppressor gene
chr20	51451910	58289634	Amp	LIHC	female	SALL4	Tumor suppressor gene
chr20	51451910	58289634	Amp	LIHC	female	RBM38	Tumor suppressor gene
chr20	51451910	58289634	Amp	LIHC	female	CTCFL	Tumor suppressor gene
chr20	51451910	58289634	Amp	LIHC	female	NFATC2	Tumor suppressor gene
chr5	168801091	174679392	Amp	LIHC	female	NPM1	Tumor suppressor gene
chr5	168801091	174679392	Amp	LIHC	female	DUSP1	Tumor suppressor gene
chr5	168801091	174679392	Amp	LIHC	female	STK10	Tumor suppressor gene
chr20	51451910	58289634	Amp	LIHC	female	SALL4	Oncogene
chr20	51451910	58289634	Amp	LIHC	female	CYP24A1	Oncogene
chr20	51451910	58289634	Amp	LIHC	female	AURKA	Oncogene
chr20	51451910	58289634	Amp	LIHC	female	BMP7	Oncogene
chr20	51451910	58289634	Amp	LIHC	female	ZNF217	Oncogene
chr5	168801091	174679392	Amp	LIHC	female	NPM1	Oncogene
chr5	168801091	174679392	Amp	LIHC	female	ERGIC1	Oncogene
chr22	21741482	26523334	Amp	LUAD	female	SMARCB1	Tumor suppressor gene
chr22	21741482	26523334	Amp	LUAD	female	BCR	Tumor suppressor gene
chr22	21741482	26523334	Amp	LUAD	female	MYO18B	Tumor suppressor gene
chr7	115057486	118164952	Amp	LUAD	male	TES	Tumor suppressor gene
chr7	115057486	118164952	Amp	LUAD	male	CAV1	Tumor suppressor gene
chr7	115057486	118164952	Amp	LUAD	male	ST7	Tumor suppressor gene
chr7	115057486	118164952	Amp	LUAD	male	CFTR	Tumor suppressor gene
chr22	21741482	26523334	Amp	LUAD	female	PRAME	Oncogene
chr22	21741482	26523334	Amp	LUAD	female	RGL4	Oncogene
chr22	21741482	26523334	Amp	LUAD	female	BCR	Oncogene
chr22	21741482	26523334	Amp	LUAD	female	CABIN1	Oncogene
chr7	115057486	118164952	Amp	LUAD	male	CAV1	Oncogene
chr7	115057486	118164952	Amp	LUAD	male	MET	Oncogene
chr7	115057486	118164952	Amp	LUAD	male	WNT2	Oncogene
chr11	68003135	72153112	Amp	LUSC	male	FADD	Tumor suppressor gene
chr2	45070324	69951370	Amp	LUSC	male	GKN2	Tumor suppressor gene
chr2	45070324	69951370	Amp	LUSC	male	EPAS1	Tumor suppressor gene
chr2	45070324	69951370	Amp	LUSC	male	BMP10	Tumor suppressor gene
chr2	45070324	69951370	Amp	LUSC	male	GKN1	Tumor suppressor gene
chr2	45070324	69951370	Amp	LUSC	male	MSH2	Tumor suppressor gene
chr2	45070324	69951370	Amp	LUSC	male	RTN4	Tumor suppressor gene
chr2	45070324	69951370	Amp	LUSC	male	PRKCE	Tumor suppressor gene
chr2	45070324	69951370	Amp	LUSC	male	SPTBN1	Tumor suppressor gene
chr9	26653426	38365500	Amp	LUSC	male	TOPORS	Tumor suppressor gene
chr9	26653426	38365500	Amp	LUSC	male	FANCG	Tumor suppressor gene
chr9	26653426	38365500	Amp	LUSC	male	RECK	Tumor suppressor gene
chr9	26653426	38365500	Amp	LUSC	male	PAX5	Tumor suppressor gene
chr9	26653426	38365500	Amp	LUSC	male	DDX58	Tumor suppressor gene
chr14	102762078	105518866	Amp	LUSC	male	BRF1	Tumor suppressor gene
chr18	69665155	79202194	Del	LUSC	male	CYB5A	Tumor suppressor gene
chr18	69665155	79202194	Del	LUSC	male	CNDP2	Tumor suppressor gene
chr18	69665155	79202194	Del	LUSC	male	GALR1	Tumor suppressor gene
chr18	701271	4716367	Amp	LUSC	male	SMCHD1	Tumor suppressor gene
chr9	20806594	23586191	Del	LUSC	male	HACD4	Tumor suppressor gene
chr9	20806594	23586191	Del	LUSC	male	CDKN2A	Tumor suppressor gene
chr9	20806594	23586191	Del	LUSC	male	CDKN2B	Tumor suppressor gene
chr9	20806594	23586191	Del	LUSC	male	MTAP	Tumor suppressor gene
chr17	63196152	80256978	Amp	LUSC	male	SOCS3	Tumor suppressor gene
chr17	63196152	80256978	Amp	LUSC	male	SLC9A3R1	Tumor suppressor gene
chr17	63196152	80256978	Amp	LUSC	male	STRADA	Tumor suppressor gene
chr17	63196152	80256978	Amp	LUSC	male	AXIN2	Tumor suppressor gene
chr17	63196152	80256978	Amp	LUSC	male	PRKAR1A	Tumor suppressor gene
chr17	63196152	80256978	Amp	LUSC	male	CYGB	Tumor suppressor gene
chr12	3328160	7405199	Amp	LUSC	male	ING4	Tumor suppressor gene
chr12	3328160	7405199	Amp	LUSC	male	CD4	Tumor suppressor gene
chr12	3328160	7405199	Amp	LUSC	male	PTPN6	Tumor suppressor gene
chr11	68003135	72153112	Amp	LUSC	male	FGF4	Oncogene
chr11	68003135	72153112	Amp	LUSC	male	CCND1	Oncogene
chr11	68003135	72153112	Amp	LUSC	male	FGF3	Oncogene
chr11	68003135	72153112	Amp	LUSC	male	CTTN	Oncogene
chr2	45070324	69951370	Amp	LUSC	male	EPCAM	Oncogene
chr2	45070324	69951370	Amp	LUSC	male	BCL11A	Oncogene
chr2	45070324	69951370	Amp	LUSC	male	REL	Oncogene
chr2	45070324	69951370	Amp	LUSC	male	SERTAD2	Oncogene
chr2	45070324	69951370	Amp	LUSC	male	MEIS1	Oncogene
chr2	45070324	69951370	Amp	LUSC	male	PRKCE	Oncogene
chr12	65224612	72749011	Amp	LUSC	male	YEATS4	Oncogene
chr12	65224612	72749011	Amp	LUSC	male	TBC1D15	Oncogene
chr12	65224612	72749011	Amp	LUSC	male	HMGA2	Oncogene
chr12	65224612	72749011	Amp	LUSC	male	MDM2	Oncogene
chr12	65224612	72749011	Amp	LUSC	male	IFNG	Oncogene
chr14	102762078	105518866	Amp	LUSC	male	AKT1	Oncogene
chr14	102762078	105518866	Amp	LUSC	male	GPR132	Oncogene
chr18	701271	4716367	Amp	LUSC	male	YES1	Oncogene
chr17	63196152	80256978	Amp	LUSC	male	GALR2	Oncogene
chr17	63196152	80256978	Amp	LUSC	male	SRSF2	Oncogene
chr17	63196152	80256978	Amp	LUSC	male	CBX8	Oncogene
chr17	63196152	80256978	Amp	LUSC	male	BIRC5	Oncogene
chr17	63196152	80256978	Amp	LUSC	male	PRKCA	Oncogene
chr17	63196152	80256978	Amp	LUSC	male	GNA13	Oncogene
chr17	63196152	80256978	Amp	LUSC	male	CYGB	Oncogene
chr12	3328160	7405199	Amp	LUSC	male	FGF6	Oncogene
chr19	37894074	40959142	Amp	PAAD	male	LGALS7	Tumor suppressor gene
chr19	37894074	40959142	Amp	PAAD	male	ZFP36	Tumor suppressor gene
chr19	37894074	40959142	Amp	PAAD	male	MIA	Tumor suppressor gene
chr19	37894074	40959142	Amp	PAAD	male	MAP4K1	Tumor suppressor gene
chr19	37894074	40959142	Amp	PAAD	male	SIRT2	Tumor suppressor gene
chr19	37894074	40959142	Amp	PAAD	male	SPINT2	Tumor suppressor gene
chr6	30546522	31189355	Amp	PAAD	male	IER3	Tumor suppressor gene
chr6	30546522	31189355	Amp	PAAD	male	MDC1	Tumor suppressor gene
chr3	169634974	170116962	Amp	PAAD	male	PHC3	Tumor suppressor gene
chr12	67493588	71954551	Amp	PAAD	male	YEATS4	Oncogene
chr12	67493588	71954551	Amp	PAAD	male	TBC1D15	Oncogene
chr12	67493588	71954551	Amp	PAAD	male	MDM2	Oncogene
chr12	67493588	71954551	Amp	PAAD	male	IFNG	Oncogene
chr12	1551557	5279885	Amp	PAAD	male	FOXM1	Oncogene
chr12	1551557	5279885	Amp	PAAD	male	FGF6	Oncogene
chr19	37894074	40959142	Amp	PAAD	male	PPP1R14A	Oncogene
chr19	37894074	40959142	Amp	PAAD	male	SERTAD1	Oncogene
chr19	37894074	40959142	Amp	PAAD	male	SERTAD3	Oncogene
chr19	37894074	40959142	Amp	PAAD	male	ACTN4	Oncogene
chr19	37894074	40959142	Amp	PAAD	male	AKT2	Oncogene
chr6	30546522	31189355	Amp	PAAD	male	PPP1R10	Oncogene
chr3	169634974	170116962	Amp	PAAD	male	SEC62	Oncogene
chr3	169634974	170116962	Amp	PAAD	male	MECOM	Oncogene
chr1	150076747	151217842	Amp	READ	female	PLEKHO1	Tumor suppressor gene
chr1	150076747	151217842	Amp	READ	female	TNFAIP8L2	Tumor suppressor gene
chr1	177611302	178732278	Amp	READ	female	RASAL2	Tumor suppressor gene
chr4	182154733	187676655	Del	READ	male	ING2	Tumor suppressor gene
chr4	182154733	187676655	Del	READ	male	FAT1	Tumor suppressor gene
chr19	288573	9733454	Del	READ	male	AMH	Tumor suppressor gene
chr19	288573	9733454	Del	READ	male	GADD45B	Tumor suppressor gene
chr19	288573	9733454	Del	READ	male	TNFSF9	Tumor suppressor gene
chr19	288573	9733454	Del	READ	male	PLK5	Tumor suppressor gene
chr19	288573	9733454	Del	READ	male	TCF3	Tumor suppressor gene
chr19	288573	9733454	Del	READ	male	DIRAS1	Tumor suppressor gene
chr19	288573	9733454	Del	READ	male	FZR1	Tumor suppressor gene
chr19	288573	9733454	Del	READ	male	DAPK3	Tumor suppressor gene
chr19	288573	9733454	Del	READ	male	SIRT6	Tumor suppressor gene
chr19	288573	9733454	Del	READ	male	SAFB2	Tumor suppressor gene
chr19	288573	9733454	Del	READ	male	ANGPTL4	Tumor suppressor gene
chr19	288573	9733454	Del	READ	male	STK11	Tumor suppressor gene
chr19	288573	9733454	Del	READ	male	SAFB	Tumor suppressor gene
chr17	38013040	40638514	Amp	READ	male	PCGF2	Tumor suppressor gene
chr17	38013040	40638514	Amp	READ	male	PPP1R1B	Tumor suppressor gene
chr17	38013040	40638514	Amp	READ	male	THRA	Tumor suppressor gene
chr17	38013040	40638514	Amp	READ	male	IGFBP4	Tumor suppressor gene
chr17	38013040	40638514	Amp	READ	male	IKZF3	Tumor suppressor gene
chr18	50129698	52948389	Del	READ	male	SMAD4	Tumor suppressor gene
chr18	50129698	52948389	Del	READ	male	DCC	Tumor suppressor gene
chr8	667625	11531861	Del	READ	male	DEFB1	Tumor suppressor gene
chr8	667625	11531861	Del	READ	male	CLDN23	Tumor suppressor gene
chr8	667625	11531861	Del	READ	male	SOX7	Tumor suppressor gene
chr8	667625	11531861	Del	READ	male	PINX1	Tumor suppressor gene
chr8	667625	11531861	Del	READ	male	MCPH1	Tumor suppressor gene
chr8	667625	11531861	Del	READ	male	PINX1	Tumor suppressor gene
chr8	667625	11531861	Del	READ	male	CSMD1	Tumor suppressor gene
chr22	44201191	46915703	Del	READ	male	FBLN1	Tumor suppressor gene
chr22	44201191	46915703	Del	READ	male	PPARA	Tumor suppressor gene
chr22	44201191	46915703	Del	READ	male	PRR5	Tumor suppressor gene
chr1	150076747	151217842	Amp	READ	female	MCL1	Oncogene
chr1	150076747	151217842	Amp	READ	female	SETDB1	Oncogene
chr1	150076747	151217842	Amp	READ	female	MLLT11	Oncogene
chr4	182154733	187676655	Del	READ	male	IRF2	Oncogene
chr19	288573	9733454	Del	READ	male	ARID3A	Oncogene
chr19	288573	9733454	Del	READ	male	TCF3	Oncogene
chr19	288573	9733454	Del	READ	male	SIRT6	Oncogene
chr19	288573	9733454	Del	READ	male	UHRF1	Oncogene
chr19	288573	9733454	Del	READ	male	MLLT1	Oncogene
chr19	288573	9733454	Del	READ	male	ZBTB7A	Oncogene
chr19	288573	9733454	Del	READ	male	VAV1	Oncogene
chr19	288573	9733454	Del	READ	male	ELAVL1	Oncogene
chr17	38013040	40638514	Amp	READ	male	RPL23	Oncogene
chr17	38013040	40638514	Amp	READ	male	MIEN1	Oncogene
chr17	38013040	40638514	Amp	READ	male	CSF3	Oncogene
chr17	38013040	40638514	Amp	READ	male	TBC1D3C	Oncogene
chr17	38013040	40638514	Amp	READ	male	TBC1D3	Oncogene
chr17	38013040	40638514	Amp	READ	male	THRA	Oncogene
chr17	38013040	40638514	Amp	READ	male	CDC6	Oncogene
chr17	38013040	40638514	Amp	READ	male	RARA	Oncogene
chr17	38013040	40638514	Amp	READ	male	ERBB2	Oncogene
chr17	38013040	40638514	Amp	READ	male	TNS4	Oncogene
chr18	50129698	52948389	Del	READ	male	MBD1	Oncogene
chr8	667625	11531861	Del	READ	male	MFHAS1	Oncogene
chr8	667625	11531861	Del	READ	male	BLK	Oncogene
chr9	3573945	5240165	Amp	READ	male	JAK2	Oncogene
chr1	3302046	4307218	Del	SARC	female	TP73	Tumor suppressor gene
chr19	283868	2964506	Del	SARC	female	AMH	Tumor suppressor gene
chr19	283868	2964506	Del	SARC	female	GADD45B	Tumor suppressor gene
chr19	283868	2964506	Del	SARC	female	PLK5	Tumor suppressor gene
chr19	283868	2964506	Del	SARC	female	TCF3	Tumor suppressor gene
chr19	283868	2964506	Del	SARC	female	DIRAS1	Tumor suppressor gene
chr19	283868	2964506	Del	SARC	female	STK11	Tumor suppressor gene
chr7	10956566	17020791	Amp	SARC	female	AHR	Tumor suppressor gene
chr7	10956566	17020791	Amp	SARC	female	TSPAN13	Tumor suppressor gene
chr6	128368887	157831824	Amp	SARC	male	CITED2	Tumor suppressor gene
chr6	128368887	157831824	Amp	SARC	male	ARG1	Tumor suppressor gene
chr6	128368887	157831824	Amp	SARC	male	TNFAIP3	Tumor suppressor gene
chr6	128368887	157831824	Amp	SARC	male	HECA	Tumor suppressor gene
chr6	128368887	157831824	Amp	SARC	male	PTPRK	Tumor suppressor gene
chr6	128368887	157831824	Amp	SARC	male	EYA4	Tumor suppressor gene
chr6	128368887	157831824	Amp	SARC	male	PLAGL1	Tumor suppressor gene
chr6	128368887	157831824	Amp	SARC	male	SHPRH	Tumor suppressor gene
chr6	128368887	157831824	Amp	SARC	male	SASH1	Tumor suppressor gene
chr6	128368887	157831824	Amp	SARC	male	LATS1	Tumor suppressor gene
chr6	128368887	157831824	Amp	SARC	male	AKAP12	Tumor suppressor gene
chr6	128368887	157831824	Amp	SARC	male	ESR1	Tumor suppressor gene
chr10	72686069	79470186	Amp	SARC	male	ANXA7	Tumor suppressor gene
chr7	90273062	97360822	Amp	SARC	male	TFPI2	Tumor suppressor gene
chr7	90273062	97360822	Amp	SARC	male	KRIT1	Tumor suppressor gene
chr7	90273062	97360822	Amp	SARC	male	SAMD9L	Tumor suppressor gene
chr7	90273062	97360822	Amp	SARC	male	CDK6	Tumor suppressor gene
chr8	143396866	144136828	Amp	SARC	male	SCRIB	Tumor suppressor gene
chr11	68407122	71130202	Amp	SARC	male	FADD	Tumor suppressor gene
chr6	109254298	117255483	Amp	SARC	male	MARCKS	Tumor suppressor gene
chr6	109254298	117255483	Amp	SARC	male	FRK	Tumor suppressor gene
chr20	56468742	63418235	Amp	SARC	male	RBM38	Tumor suppressor gene
chr20	56468742	63418235	Amp	SARC	male	CTCFL	Tumor suppressor gene
chr20	56468742	63418235	Amp	SARC	male	GATA5	Tumor suppressor gene
chr20	56468742	63418235	Amp	SARC	male	CDH4	Tumor suppressor gene
chr20	56468742	63418235	Amp	SARC	male	DIDO1	Tumor suppressor gene
chr9	68697470	88669898	Amp	SARC	male	GAS1	Tumor suppressor gene
chr9	68697470	88669898	Amp	SARC	male	ANXA1	Tumor suppressor gene
chr9	68697470	88669898	Amp	SARC	male	FXN	Tumor suppressor gene
chr9	68697470	88669898	Amp	SARC	male	DAPK1	Tumor suppressor gene
chr1	3302046	4307218	Del	SARC	female	TP73	Oncogene
chr1	3302046	4307218	Del	SARC	female	PRDM16	Oncogene
chr19	283868	2964506	Del	SARC	female	ARID3A	Oncogene
chr19	283868	2964506	Del	SARC	female	TCF3	Oncogene
chr7	10956566	17020791	Amp	SARC	female	ETV1	Oncogene
chr6	128368887	157831824	Amp	SARC	male	MYB	Oncogene
chr6	128368887	157831824	Amp	SARC	male	CCDC28A	Oncogene
chr6	128368887	157831824	Amp	SARC	male	AHI1	Oncogene
chr6	128368887	157831824	Amp	SARC	male	GRM1	Oncogene
chr6	128368887	157831824	Amp	SARC	male	SGK1	Oncogene
chr7	90273062	97360822	Amp	SARC	male	DLX5	Oncogene
chr7	90273062	97360822	Amp	SARC	male	ERVW-1	Oncogene
chr7	90273062	97360822	Amp	SARC	male	CDK14	Oncogene
chr7	90273062	97360822	Amp	SARC	male	AKAP9	Oncogene
chr7	90273062	97360822	Amp	SARC	male	CDK6	Oncogene
chr8	143396866	144136828	Amp	SARC	male	MAFA	Oncogene
chr8	143396866	144136828	Amp	SARC	male	EEF1D	Oncogene
chr11	68407122	71130202	Amp	SARC	male	FGF4	Oncogene
chr11	68407122	71130202	Amp	SARC	male	CCND1	Oncogene
chr11	68407122	71130202	Amp	SARC	male	FGF3	Oncogene
chr11	68407122	71130202	Amp	SARC	male	CTTN	Oncogene
chr6	109254298	117255483	Amp	SARC	male	FYN	Oncogene
chr20	56468742	63418235	Amp	SARC	male	BMP7	Oncogene
chr20	56468742	63418235	Amp	SARC	male	CTSZ	Oncogene
chr20	56468742	63418235	Amp	SARC	male	RAB22A	Oncogene
chr20	56468742	63418235	Amp	SARC	male	GNAS	Oncogene
chr9	68697470	88669898	Amp	SARC	male	ALDH1A1	Oncogene
chr9	68697470	88669898	Amp	SARC	male	GNAQ	Oncogene
chr9	68697470	88669898	Amp	SARC	male	TLE1	Oncogene
chr13	71568411	74874430	Amp	STAD	male	KLF5	Tumor suppressor gene
chr13	71568411	74874430	Amp	STAD	male	DACH1	Tumor suppressor gene
chr17	38254377	42205561	Amp	STAD	male	KRT19	Tumor suppressor gene
chr17	38254377	42205561	Amp	STAD	male	PCGF2	Tumor suppressor gene
chr17	38254377	42205561	Amp	STAD	male	PPP1R1B	Tumor suppressor gene
chr17	38254377	42205561	Amp	STAD	male	THRA	Tumor suppressor gene
chr17	38254377	42205561	Amp	STAD	male	IGFBP4	Tumor suppressor gene
chr17	38254377	42205561	Amp	STAD	male	JUP	Tumor suppressor gene
chr17	38254377	42205561	Amp	STAD	male	IKZF3	Tumor suppressor gene
chr7	90398947	101813985	Amp	STAD	male	TFPI2	Tumor suppressor gene
chr7	90398947	101813985	Amp	STAD	male	KRIT1	Tumor suppressor gene
chr7	90398947	101813985	Amp	STAD	male	SAMD9L	Tumor suppressor gene
chr7	90398947	101813985	Amp	STAD	male	AZGP1	Tumor suppressor gene
chr7	90398947	101813985	Amp	STAD	male	EPHB4	Tumor suppressor gene
chr7	90398947	101813985	Amp	STAD	male	ACHE	Tumor suppressor gene
chr7	90398947	101813985	Amp	STAD	male	CDK6	Tumor suppressor gene
chr1	8721731	12355924	Amp	STAD	male	CTNNBIP1	Tumor suppressor gene
chr1	8721731	12355924	Amp	STAD	male	DFFA	Tumor suppressor gene
chr1	8721731	12355924	Amp	STAD	male	UBIAD1	Tumor suppressor gene
chr1	8721731	12355924	Amp	STAD	male	UBE4B	Tumor suppressor gene
chr1	8721731	12355924	Amp	STAD	male	KIF1B	Tumor suppressor gene
chr15	88763996	101198390	Amp	STAD	male	BLM	Tumor suppressor gene
chr15	88763996	101198390	Amp	STAD	male	SYNM	Tumor suppressor gene
chr15	88763996	101198390	Amp	STAD	male	KIF7	Tumor suppressor gene
chr13	71568411	74874430	Amp	STAD	male	DIS3	Oncogene
chr13	71568411	74874430	Amp	STAD	male	KLF5	Oncogene
chr17	38254377	42205561	Amp	STAD	male	RPL23	Oncogene
chr17	38254377	42205561	Amp	STAD	male	MIEN1	Oncogene
chr17	38254377	42205561	Amp	STAD	male	CSF3	Oncogene
chr17	38254377	42205561	Amp	STAD	male	THRA	Oncogene
chr17	38254377	42205561	Amp	STAD	male	CDC6	Oncogene
chr17	38254377	42205561	Amp	STAD	male	RARA	Oncogene
chr17	38254377	42205561	Amp	STAD	male	JUP	Oncogene
chr17	38254377	42205561	Amp	STAD	male	ERBB2	Oncogene
chr17	38254377	42205561	Amp	STAD	male	TNS4	Oncogene
chr7	90398947	101813985	Amp	STAD	male	DLX5	Oncogene
chr7	90398947	101813985	Amp	STAD	male	TAC1	Oncogene
chr7	90398947	101813985	Amp	STAD	male	TRIP6	Oncogene
chr7	90398947	101813985	Amp	STAD	male	ERVW-1	Oncogene
chr7	90398947	101813985	Amp	STAD	male	CDK14	Oncogene
chr7	90398947	101813985	Amp	STAD	male	AKAP9	Oncogene
chr7	90398947	101813985	Amp	STAD	male	CDK6	Oncogene
chr7	90398947	101813985	Amp	STAD	male	BAIAP2L1	Oncogene
chr7	90398947	101813985	Amp	STAD	male	SMURF1	Oncogene
chr9	2835323	6255869	Amp	STAD	male	JAK2	Oncogene
chr9	2835323	6255869	Amp	STAD	male	MLANA	Oncogene
chr20	51923557	55249148	Amp	STAD	male	CYP24A1	Oncogene
chr20	51923557	55249148	Amp	STAD	male	ZNF217	Oncogene
chr1	8721731	12355924	Amp	STAD	male	MTOR	Oncogene
chr1	8721731	12355924	Amp	STAD	male	TNFRSF1B	Oncogene
chr1	8721731	12355924	Amp	STAD	male	RERE	Oncogene
chr15	88763996	101198390	Amp	STAD	male	FES	Oncogene
chr15	88763996	101198390	Amp	STAD	male	IGF1R	Oncogene
chr3	60945847	79647317	Del	THYM	female	ARL6IP5	Tumor suppressor gene
chr3	60945847	79647317	Del	THYM	female	SHQ1	Tumor suppressor gene
chr3	60945847	79647317	Del	THYM	female	ADAMTS9	Tumor suppressor gene
chr3	60945847	79647317	Del	THYM	female	LRIG1	Tumor suppressor gene
chr3	60945847	79647317	Del	THYM	female	FHIT	Tumor suppressor gene
chr3	60945847	79647317	Del	THYM	female	FOXP1	Tumor suppressor gene
chr3	60945847	79647317	Del	THYM	female	ROBO1	Tumor suppressor gene
chr3	60945847	79647317	Del	THYM	female	MITF	Oncogene
chr3	60945847	79647317	Del	THYM	female	FOXP1	Oncogene

## Sheet: Table S5
Sample ID	Gender	Cancer
P-0000034	Male	BLCA
P-0000056	Male	BLCA
P-0000063	Male	BLCA
P-0000071	Male	BLCA
P-0000084	Male	BLCA
P-0000222	Male	BLCA
P-0000290	Male	BLCA
P-0000308	Male	BLCA
P-0000364	Male	BLCA
P-0000410	Male	BLCA
P-0000502	Male	BLCA
P-0000513	Male	BLCA
P-0000746	Male	BLCA
P-0000872	Male	BLCA
P-0000877	Male	BLCA
P-0000891	Male	BLCA
P-0000892	Male	BLCA
P-0000908	Male	BLCA
P-0000916	Male	BLCA
P-0001135	Male	BLCA
P-0001519	Male	BLCA
P-0001578	Male	BLCA
P-0001610	Male	BLCA
P-0001704	Male	BLCA
P-0002093	Male	BLCA
P-0002166	Male	BLCA
P-0002186	Male	BLCA
P-0002292	Male	BLCA
P-0002472	Male	BLCA
P-0002576	Male	BLCA
P-0002581	Male	BLCA
P-0002584	Male	BLCA
P-0002586	Male	BLCA
P-0002599	Male	BLCA
P-0002610	Male	BLCA
P-0002668	Male	BLCA
P-0002744	Male	BLCA
P-0002748	Male	BLCA
P-0002777	Male	BLCA
P-0002824	Male	BLCA
P-0002970	Male	BLCA
P-0002991	Male	BLCA
P-0003029	Male	BLCA
P-0003071	Male	BLCA
P-0003131	Male	BLCA
P-0003140	Male	BLCA
P-0003238	Male	BLCA
P-0003261	Male	BLCA
P-0003279	Male	BLCA
P-0003352	Male	BLCA
P-0003362	Male	BLCA
P-0003370	Male	BLCA
P-0003373	Male	BLCA
P-0003377	Male	BLCA
P-0003403	Male	BLCA
P-0003404	Male	BLCA
P-0003408	Male	BLCA
P-0003409	Male	BLCA
P-0003433	Male	BLCA
P-0003434	Male	BLCA
P-0003436	Male	BLCA
P-0003438	Male	BLCA
P-0003555	Male	BLCA
P-0003561	Male	BLCA
P-0003566	Male	BLCA
P-0003596	Male	BLCA
P-0003681	Male	BLCA
P-0003698	Male	BLCA
P-0003788	Male	BLCA
P-0003790	Male	BLCA
P-0003809	Male	BLCA
P-0003817	Male	BLCA
P-0003823	Male	BLCA
P-0003824	Male	BLCA
P-0003858	Male	BLCA
P-0003878	Male	BLCA
P-0003920	Male	BLCA
P-0003942	Male	BLCA
P-0003955	Male	BLCA
P-0004008	Male	BLCA
P-0004050	Male	BLCA
P-0004056	Male	BLCA
P-0004085	Male	BLCA
P-0004215	Male	BLCA
P-0004224	Male	BLCA
P-0004368	Male	BLCA
P-0004419	Male	BLCA
P-0004420	Male	BLCA
P-0004424	Male	BLCA
P-0004426	Male	BLCA
P-0004444	Male	BLCA
P-0004519	Male	BLCA
P-0004564	Male	BLCA
P-0004567	Male	BLCA
P-0004755	Male	BLCA
P-0004757	Male	BLCA
P-0004762	Male	BLCA
P-0004788	Male	BLCA
P-0004920	Male	BLCA
P-0004953	Male	BLCA
P-0004997	Male	BLCA
P-0005033	Male	BLCA
P-0005076	Male	BLCA
P-0005087	Male	BLCA
P-0005089	Male	BLCA
P-0005143	Male	BLCA
P-0005245	Male	BLCA
P-0005251	Male	BLCA
P-0005269	Male	BLCA
P-0005278	Male	BLCA
P-0005308	Male	BLCA
P-0005359	Male	BLCA
P-0005367	Male	BLCA
P-0005372	Male	BLCA
P-0005373	Male	BLCA
P-0005385	Male	BLCA
P-0005427	Male	BLCA
P-0005449	Male	BLCA
P-0005490	Male	BLCA
P-0005497	Male	BLCA
P-0005511	Male	BLCA
P-0005586	Male	BLCA
P-0005587	Male	BLCA
P-0005600	Male	BLCA
P-0005606	Male	BLCA
P-0005627	Male	BLCA
P-0005664	Male	BLCA
P-0005690	Male	BLCA
P-0005770	Male	BLCA
P-0005905	Male	BLCA
P-0005966	Male	BLCA
P-0006015	Male	BLCA
P-0006097	Male	BLCA
P-0006124	Male	BLCA
P-0006129	Male	BLCA
P-0006142	Male	BLCA
P-0006194	Male	BLCA
P-0006218	Male	BLCA
P-0006233	Male	BLCA
P-0006253	Male	BLCA
P-0006277	Male	BLCA
P-0006279	Male	BLCA
P-0006291	Male	BLCA
P-0006429	Male	BLCA
P-0006628	Male	BLCA
P-0006697	Male	BLCA
P-0006714	Male	BLCA
P-0006843	Male	BLCA
P-0006902	Male	BLCA
P-0006926	Male	BLCA
P-0006927	Male	BLCA
P-0007002	Male	BLCA
P-0007015	Male	BLCA
P-0007017	Male	BLCA
P-0007109	Male	BLCA
P-0007623	Male	BLCA
P-0007656	Male	BLCA
P-0007658	Male	BLCA
P-0007661	Male	BLCA
P-0007755	Male	BLCA
P-0007805	Male	BLCA
P-0007966	Male	BLCA
P-0008234	Male	BLCA
P-0008311	Male	BLCA
P-0008425	Male	BLCA
P-0008718	Male	BLCA
P-0008734	Male	BLCA
P-0008834	Male	BLCA
P-0008835	Male	BLCA
P-0008867	Male	BLCA
P-0008880	Male	BLCA
P-0008968	Male	BLCA
P-0009029	Male	BLCA
P-0009263	Male	BLCA
P-0009618	Male	BLCA
P-0009846	Male	BLCA
P-0009876	Male	BLCA
P-0010094	Male	BLCA
P-0010096	Male	BLCA
P-0010316	Male	BLCA
P-0010400	Male	BLCA
P-0010491	Male	BLCA
P-0010582	Male	BLCA
P-0010921	Male	BLCA
P-0011241	Male	BLCA
P-0011245	Male	BLCA
P-0012037	Male	BLCA
P-0012320	Male	BLCA
P-0012325	Male	BLCA
P-0012663	Male	BLCA
P-0012790	Male	BLCA
P-0012870	Male	BLCA
P-0012987	Male	BLCA
P-0013712	Male	BLCA
P-0013873	Male	BLCA
P-0014421	Male	BLCA
P-0014648	Male	BLCA
P-0014909	Male	BLCA
P-0015199	Male	BLCA
P-0015501	Male	BLCA
P-0015560	Male	BLCA
P-0015564	Male	BLCA
P-0015766	Male	BLCA
P-0015773	Male	BLCA
P-0015866	Male	BLCA
P-0015886	Male	BLCA
P-0016149	Male	BLCA
P-0016208	Male	BLCA
P-0016251	Male	BLCA
P-0016418	Male	BLCA
P-0016455	Male	BLCA
P-0016546	Male	BLCA
P-0016624	Male	BLCA
P-0016826	Male	BLCA
P-0016855	Male	BLCA
P-0016925	Male	BLCA
P-0016989	Male	BLCA
P-0017044	Male	BLCA
P-0017068	Male	BLCA
P-0017208	Male	BLCA
P-0017241	Male	BLCA
P-0017472	Male	BLCA
P-0018028	Male	BLCA
P-0018216	Male	BLCA
P-0018270	Male	BLCA
P-0018941	Male	BLCA
P-0018970	Male	BLCA
P-0019005	Male	BLCA
P-0019007	Male	BLCA
P-0019036	Male	BLCA
P-0019468	Male	BLCA
P-0019515	Male	BLCA
P-0019712	Male	BLCA
P-0019850	Male	BLCA
P-0020062	Male	BLCA
P-0020243	Male	BLCA
P-0020321	Male	BLCA
P-0020351	Male	BLCA
P-0020592	Male	BLCA
P-0020796	Male	BLCA
P-0020836	Male	BLCA
P-0020842	Male	BLCA
P-0020991	Male	BLCA
P-0020992	Male	BLCA
P-0021004	Male	BLCA
P-0021079	Male	BLCA
P-0021176	Male	BLCA
P-0021267	Male	BLCA
P-0021268	Male	BLCA
P-0021484	Male	BLCA
P-0021549	Male	BLCA
P-0021608	Male	BLCA
P-0021642	Male	BLCA
P-0021715	Male	BLCA
P-0021930	Male	BLCA
P-0022000	Male	BLCA
P-0022124	Male	BLCA
P-0022244	Male	BLCA
P-0022256	Male	BLCA
P-0022314	Male	BLCA
P-0022328	Male	BLCA
P-0022434	Male	BLCA
P-0022436	Male	BLCA
P-0022483	Male	BLCA
P-0022532	Male	BLCA
P-0022605	Male	BLCA
P-0023001	Male	BLCA
P-0023053	Male	BLCA
P-0023138	Male	BLCA
P-0023172	Male	BLCA
P-0023174	Male	BLCA
P-0023185	Male	BLCA
P-0023403	Male	BLCA
P-0023606	Male	BLCA
P-0023716	Male	BLCA
P-0023746	Male	BLCA
P-0023853	Male	BLCA
P-0024263	Male	BLCA
P-0024340	Male	BLCA
P-0024353	Male	BLCA
P-0024827	Male	BLCA
P-0025079	Male	BLCA
P-0025336	Male	BLCA
P-0025407	Male	BLCA
P-0025555	Male	BLCA
P-0025613	Male	BLCA
P-0025827	Male	BLCA
P-0026205	Male	BLCA
P-0026324	Male	BLCA
P-0026518	Male	BLCA
P-0026526	Male	BLCA
P-0026651	Male	BLCA
P-0026723	Male	BLCA
P-0026839	Male	BLCA
P-0027388	Male	BLCA
P-0027534	Male	BLCA
P-0027727	Male	BLCA
P-0028095	Male	BLCA
P-0028121	Male	BLCA
P-0029018	Male	BLCA
P-0029130	Male	BLCA
P-0029227	Male	BLCA
P-0029733	Male	BLCA
P-0029930	Male	BLCA
P-0030092	Male	BLCA
P-0030133	Male	BLCA
P-0030192	Male	BLCA
P-0030263	Male	BLCA
P-0030348	Male	BLCA
P-0030394	Male	BLCA
P-0030508	Male	BLCA
P-0030520	Male	BLCA
P-0030843	Male	BLCA
P-0030906	Male	BLCA
P-0031027	Male	BLCA
P-0031079	Male	BLCA
P-0031325	Male	BLCA
P-0031555	Male	BLCA
P-0031860	Male	BLCA
P-0031872	Male	BLCA
P-0032134	Male	BLCA
P-0032160	Male	BLCA
P-0032184	Male	BLCA
P-0032252	Male	BLCA
P-0032284	Male	BLCA
P-0032803	Male	BLCA
P-0032842	Male	BLCA
P-0032933	Male	BLCA
P-0032989	Male	BLCA
P-0033132	Male	BLCA
P-0033305	Male	BLCA
P-0033360	Male	BLCA
P-0033419	Male	BLCA
P-0034023	Male	BLCA
P-0034156	Male	BLCA
P-0034183	Male	BLCA
P-0034642	Male	BLCA
P-0034651	Male	BLCA
P-0034675	Male	BLCA
P-0034680	Male	BLCA
P-0034941	Male	BLCA
P-0034947	Male	BLCA
P-0034982	Male	BLCA
P-0035179	Male	BLCA
P-0035527	Male	BLCA
P-0035793	Male	BLCA
P-0036232	Male	BLCA
P-0036296	Male	BLCA
P-0036305	Male	BLCA
P-0036357	Male	BLCA
P-0036403	Male	BLCA
P-0036408	Male	BLCA
P-0036636	Male	BLCA
P-0036700	Male	BLCA
P-0037268	Male	BLCA
P-0037294	Male	BLCA
P-0037512	Male	BLCA
P-0037546	Male	BLCA
P-0037892	Male	BLCA
P-0038203	Male	BLCA
P-0038253	Male	BLCA
P-0038352	Male	BLCA
P-0038398	Male	BLCA
P-0038414	Male	BLCA
P-0038426	Male	BLCA
P-0038450	Male	BLCA
P-0038551	Male	BLCA
P-0038565	Male	BLCA
P-0038602	Male	BLCA
P-0038613	Male	BLCA
P-0038826	Male	BLCA
P-0038855	Male	BLCA
P-0038879	Male	BLCA
P-0038982	Male	BLCA
P-0039109	Male	BLCA
P-0039119	Male	BLCA
P-0039130	Male	BLCA
P-0039138	Male	BLCA
P-0039178	Male	BLCA
P-0039502	Male	BLCA
P-0039626	Male	BLCA
P-0039740	Male	BLCA
P-0039829	Male	BLCA
P-0039885	Male	BLCA
P-0039965	Male	BLCA
P-0039994	Male	BLCA
P-0040105	Male	BLCA
P-0040139	Male	BLCA
P-0040185	Male	BLCA
P-0040329	Male	BLCA
P-0040532	Male	BLCA
P-0040569	Male	BLCA
P-0040586	Male	BLCA
P-0040700	Male	BLCA
P-0040809	Male	BLCA
P-0040843	Male	BLCA
P-0040946	Male	BLCA
P-0041104	Male	BLCA
P-0041107	Male	BLCA
P-0041147	Male	BLCA
P-0041271	Male	BLCA
P-0041288	Male	BLCA
P-0041365	Male	BLCA
P-0041372	Male	BLCA
P-0041578	Male	BLCA
P-0041579	Male	BLCA
P-0041580	Male	BLCA
P-0041607	Male	BLCA
P-0041700	Male	BLCA
P-0041970	Male	BLCA
P-0042109	Male	BLCA
P-0042110	Male	BLCA
P-0042120	Male	BLCA
P-0042123	Male	BLCA
P-0042163	Male	BLCA
P-0042246	Male	BLCA
P-0042248	Male	BLCA
P-0042270	Male	BLCA
P-0042441	Male	BLCA
P-0042502	Male	BLCA
P-0042531	Male	BLCA
P-0042591	Male	BLCA
P-0042642	Male	BLCA
P-0042696	Male	BLCA
P-0042825	Male	BLCA
P-0042865	Male	BLCA
P-0042907	Male	BLCA
P-0043121	Male	BLCA
P-0043233	Male	BLCA
P-0043283	Male	BLCA
P-0043287	Male	BLCA
P-0043289	Male	BLCA
P-0043292	Male	BLCA
P-0043332	Male	BLCA
P-0043366	Male	BLCA
P-0043491	Male	BLCA
P-0043685	Male	BLCA
P-0043697	Male	BLCA
P-0043701	Male	BLCA
P-0043801	Male	BLCA
P-0043824	Male	BLCA
P-0043891	Male	BLCA
P-0044014	Male	BLCA
P-0044060	Male	BLCA
P-0044098	Male	BLCA
P-0044119	Male	BLCA
P-0044121	Male	BLCA
P-0044321	Male	BLCA
P-0044324	Male	BLCA
P-0044325	Male	BLCA
P-0044353	Male	BLCA
P-0044366	Male	BLCA
P-0044446	Male	BLCA
P-0044450	Male	BLCA
P-0044491	Male	BLCA
P-0044506	Male	BLCA
P-0044518	Male	BLCA
P-0044580	Male	BLCA
P-0044743	Male	BLCA
P-0044769	Male	BLCA
P-0044820	Male	BLCA
P-0044862	Male	BLCA
P-0044934	Male	BLCA
P-0044959	Male	BLCA
P-0045030	Male	BLCA
P-0045054	Male	BLCA
P-0045056	Male	BLCA
P-0045136	Male	BLCA
P-0045143	Male	BLCA
P-0045155	Male	BLCA
P-0045225	Male	BLCA
P-0045235	Male	BLCA
P-0045239	Male	BLCA
P-0045372	Male	BLCA
P-0045405	Male	BLCA
P-0045414	Male	BLCA
P-0045462	Male	BLCA
P-0045543	Male	BLCA
P-0045552	Male	BLCA
P-0045565	Male	BLCA
P-0045622	Male	BLCA
P-0045633	Male	BLCA
P-0045651	Male	BLCA
P-0045669	Male	BLCA
P-0045816	Male	BLCA
P-0045821	Male	BLCA
P-0045905	Male	BLCA
P-0046070	Male	BLCA
P-0046089	Male	BLCA
P-0046091	Male	BLCA
P-0046163	Male	BLCA
P-0046165	Male	BLCA
P-0046211	Male	BLCA
P-0046234	Male	BLCA
P-0046292	Male	BLCA
P-0046363	Male	BLCA
P-0046447	Male	BLCA
P-0046551	Male	BLCA
P-0046579	Male	BLCA
P-0046580	Male	BLCA
P-0046605	Male	BLCA
P-0046626	Male	BLCA
P-0046646	Male	BLCA
P-0046652	Male	BLCA
P-0046758	Male	BLCA
P-0046919	Male	BLCA
P-0047007	Male	BLCA
P-0047116	Male	BLCA
P-0047139	Male	BLCA
P-0047290	Male	BLCA
P-0047421	Male	BLCA
P-0047573	Male	BLCA
P-0047602	Male	BLCA
P-0047668	Male	BLCA
P-0047670	Male	BLCA
P-0047711	Male	BLCA
P-0047715	Male	BLCA
P-0047743	Male	BLCA
P-0047760	Male	BLCA
P-0047890	Male	BLCA
P-0047905	Male	BLCA
P-0047954	Male	BLCA
P-0047971	Male	BLCA
P-0048074	Male	BLCA
P-0048079	Male	BLCA
P-0048135	Male	BLCA
P-0048137	Male	BLCA
P-0048166	Male	BLCA
P-0048295	Male	BLCA
P-0048297	Male	BLCA
P-0048306	Male	BLCA
P-0048309	Male	BLCA
P-0048322	Male	BLCA
P-0048355	Male	BLCA
P-0048403	Male	BLCA
P-0048461	Male	BLCA
P-0048601	Male	BLCA
P-0048655	Male	BLCA
P-0048716	Male	BLCA
P-0048763	Male	BLCA
P-0048765	Male	BLCA
P-0048793	Male	BLCA
P-0048861	Male	BLCA
P-0048913	Male	BLCA
P-0048917	Male	BLCA
P-0048921	Male	BLCA
P-0048978	Male	BLCA
P-0049031	Male	BLCA
P-0049044	Male	BLCA
P-0049060	Male	BLCA
P-0049124	Male	BLCA
P-0049227	Male	BLCA
P-0049259	Male	BLCA
P-0049365	Male	BLCA
P-0049367	Male	BLCA
P-0049390	Male	BLCA
P-0049440	Male	BLCA
P-0049767	Male	BLCA
P-0049799	Male	BLCA
P-0049800	Male	BLCA
P-0049814	Male	BLCA
P-0049870	Male	BLCA
P-0049875	Male	BLCA
P-0049958	Male	BLCA
P-0049988	Male	BLCA
P-0049990	Male	BLCA
P-0050073	Male	BLCA
P-0050117	Male	BLCA
P-0050174	Male	BLCA
P-0050206	Male	BLCA
P-0050440	Male	BLCA
P-0050442	Male	BLCA
P-0050490	Male	BLCA
P-0050495	Male	BLCA
P-0050500	Male	BLCA
P-0050529	Male	BLCA
P-0050536	Male	BLCA
P-0050547	Male	BLCA
P-0050554	Male	BLCA
P-0050559	Male	BLCA
P-0000307	Female	BLCA
P-0000535	Female	BLCA
P-0001008	Female	BLCA
P-0001904	Female	BLCA
P-0003257	Female	BLCA
P-0003367	Female	BLCA
P-0003388	Female	BLCA
P-0003391	Female	BLCA
P-0003396	Female	BLCA
P-0003677	Female	BLCA
P-0003682	Female	BLCA
P-0003690	Female	BLCA
P-0003844	Female	BLCA
P-0004176	Female	BLCA
P-0004366	Female	BLCA
P-0004367	Female	BLCA
P-0004393	Female	BLCA
P-0004618	Female	BLCA
P-0004622	Female	BLCA
P-0004765	Female	BLCA
P-0004924	Female	BLCA
P-0004939	Female	BLCA
P-0005232	Female	BLCA
P-0005346	Female	BLCA
P-0005424	Female	BLCA
P-0006645	Female	BLCA
P-0006725	Female	BLCA
P-0006989	Female	BLCA
P-0007000	Female	BLCA
P-0007224	Female	BLCA
P-0007285	Female	BLCA
P-0007312	Female	BLCA
P-0008240	Female	BLCA
P-0009371	Female	BLCA
P-0010254	Female	BLCA
P-0010271	Female	BLCA
P-0010531	Female	BLCA
P-0010838	Female	BLCA
P-0011141	Female	BLCA
P-0011523	Female	BLCA
P-0012060	Female	BLCA
P-0013077	Female	BLCA
P-0014199	Female	BLCA
P-0014507	Female	BLCA
P-0014815	Female	BLCA
P-0015186	Female	BLCA
P-0015663	Female	BLCA
P-0015671	Female	BLCA
P-0015863	Female	BLCA
P-0017107	Female	BLCA
P-0017914	Female	BLCA
P-0019242	Female	BLCA
P-0019381	Female	BLCA
P-0020036	Female	BLCA
P-0020122	Female	BLCA
P-0020240	Female	BLCA
P-0020832	Female	BLCA
P-0020914	Female	BLCA
P-0021005	Female	BLCA
P-0021006	Female	BLCA
P-0021013	Female	BLCA
P-0021471	Female	BLCA
P-0021532	Female	BLCA
P-0021605	Female	BLCA
P-0021611	Female	BLCA
P-0022068	Female	BLCA
P-0022194	Female	BLCA
P-0022479	Female	BLCA
P-0023002	Female	BLCA
P-0023261	Female	BLCA
P-0023918	Female	BLCA
P-0024039	Female	BLCA
P-0024795	Female	BLCA
P-0025120	Female	BLCA
P-0025174	Female	BLCA
P-0025529	Female	BLCA
P-0025607	Female	BLCA
P-0025959	Female	BLCA
P-0026207	Female	BLCA
P-0026440	Female	BLCA
P-0026869	Female	BLCA
P-0026874	Female	BLCA
P-0030389	Female	BLCA
P-0031082	Female	BLCA
P-0031585	Female	BLCA
P-0031700	Female	BLCA
P-0032111	Female	BLCA
P-0032155	Female	BLCA
P-0032432	Female	BLCA
P-0033130	Female	BLCA
P-0033427	Female	BLCA
P-0033436	Female	BLCA
P-0034249	Female	BLCA
P-0034855	Female	BLCA
P-0035497	Female	BLCA
P-0036482	Female	BLCA
P-0037113	Female	BLCA
P-0037716	Female	BLCA
P-0038145	Female	BLCA
P-0038250	Female	BLCA
P-0038329	Female	BLCA
P-0038370	Female	BLCA
P-0038500	Female	BLCA
P-0038593	Female	BLCA
P-0038832	Female	BLCA
P-0039026	Female	BLCA
P-0039512	Female	BLCA
P-0039551	Female	BLCA
P-0039652	Female	BLCA
P-0039974	Female	BLCA
P-0040117	Female	BLCA
P-0040197	Female	BLCA
P-0041220	Female	BLCA
P-0041253	Female	BLCA
P-0041284	Female	BLCA
P-0041531	Female	BLCA
P-0041611	Female	BLCA
P-0041831	Female	BLCA
P-0041869	Female	BLCA
P-0041987	Female	BLCA
P-0042147	Female	BLCA
P-0042206	Female	BLCA
P-0042245	Female	BLCA
P-0043149	Female	BLCA
P-0043298	Female	BLCA
P-0043334	Female	BLCA
P-0043357	Female	BLCA
P-0043966	Female	BLCA
P-0044223	Female	BLCA
P-0044308	Female	BLCA
P-0044368	Female	BLCA
P-0044457	Female	BLCA
P-0044537	Female	BLCA
P-0044694	Female	BLCA
P-0044697	Female	BLCA
P-0044702	Female	BLCA
P-0044809	Female	BLCA
P-0045036	Female	BLCA
P-0045134	Female	BLCA
P-0045171	Female	BLCA
P-0045181	Female	BLCA
P-0045202	Female	BLCA
P-0045203	Female	BLCA
P-0045548	Female	BLCA
P-0045572	Female	BLCA
P-0045695	Female	BLCA
P-0045742	Female	BLCA
P-0045861	Female	BLCA
P-0046069	Female	BLCA
P-0046092	Female	BLCA
P-0046604	Female	BLCA
P-0046617	Female	BLCA
P-0046663	Female	BLCA
P-0046666	Female	BLCA
P-0046714	Female	BLCA
P-0046752	Female	BLCA
P-0046835	Female	BLCA
P-0047206	Female	BLCA
P-0047216	Female	BLCA
P-0047232	Female	BLCA
P-0047538	Female	BLCA
P-0047636	Female	BLCA
P-0047741	Female	BLCA
P-0047985	Female	BLCA
P-0048113	Female	BLCA
P-0048283	Female	BLCA
P-0048298	Female	BLCA
P-0048406	Female	BLCA
P-0048454	Female	BLCA
P-0048474	Female	BLCA
P-0048560	Female	BLCA
P-0048650	Female	BLCA
P-0048662	Female	BLCA
P-0048705	Female	BLCA
P-0049046	Female	BLCA
P-0049597	Female	BLCA
P-0049777	Female	BLCA
P-0049804	Female	BLCA
P-0049808	Female	BLCA
P-0049866	Female	BLCA
P-0050112	Female	BLCA
P-0050435	Female	BLCA
P-0050438	Female	BLCA
P-0000520	Male	COAD
P-0000678	Male	COAD
P-0000695	Male	COAD
P-0000699	Male	COAD
P-0000911	Male	COAD
P-0000997	Male	COAD
P-0001020	Male	COAD
P-0001170	Male	COAD
P-0001227	Male	COAD
P-0001317	Male	COAD
P-0001658	Male	COAD
P-0001670	Male	COAD
P-0001685	Male	COAD
P-0001778	Male	COAD
P-0001964	Male	COAD
P-0002070	Male	COAD
P-0002164	Male	COAD
P-0002438	Male	COAD
P-0002442	Male	COAD
P-0002529	Male	COAD
P-0002542	Male	COAD
P-0002547	Male	COAD
P-0002724	Male	COAD
P-0002728	Male	COAD
P-0002730	Male	COAD
P-0002778	Male	COAD
P-0002792	Male	COAD
P-0002795	Male	COAD
P-0002884	Male	COAD
P-0002951	Male	COAD
P-0003011	Male	COAD
P-0003046	Male	COAD
P-0003183	Male	COAD
P-0003437	Male	COAD
P-0003514	Male	COAD
P-0003575	Male	COAD
P-0003582	Male	COAD
P-0003662	Male	COAD
P-0003720	Male	COAD
P-0003793	Male	COAD
P-0003807	Male	COAD
P-0003990	Male	COAD
P-0003999	Male	COAD
P-0004007	Male	COAD
P-0004083	Male	COAD
P-0004220	Male	COAD
P-0004350	Male	COAD
P-0004362	Male	COAD
P-0004369	Male	COAD
P-0004401	Male	COAD
P-0004441	Male	COAD
P-0004566	Male	COAD
P-0004626	Male	COAD
P-0004690	Male	COAD
P-0004698	Male	COAD
P-0004738	Male	COAD
P-0004775	Male	COAD
P-0004792	Male	COAD
P-0004845	Male	COAD
P-0004865	Male	COAD
P-0004967	Male	COAD
P-0004968	Male	COAD
P-0005003	Male	COAD
P-0005011	Male	COAD
P-0005102	Male	COAD
P-0005151	Male	COAD
P-0005163	Male	COAD
P-0005172	Male	COAD
P-0005189	Male	COAD
P-0005197	Male	COAD
P-0005200	Male	COAD
P-0005230	Male	COAD
P-0005247	Male	COAD
P-0005326	Male	COAD
P-0005430	Male	COAD
P-0005439	Male	COAD
P-0005443	Male	COAD
P-0005455	Male	COAD
P-0005529	Male	COAD
P-0005548	Male	COAD
P-0005788	Male	COAD
P-0005801	Male	COAD
P-0005833	Male	COAD
P-0005908	Male	COAD
P-0005987	Male	COAD
P-0006023	Male	COAD
P-0006138	Male	COAD
P-0006183	Male	COAD
P-0006202	Male	COAD
P-0006365	Male	COAD
P-0006564	Male	COAD
P-0006581	Male	COAD
P-0006587	Male	COAD
P-0006693	Male	COAD
P-0006707	Male	COAD
P-0006753	Male	COAD
P-0006770	Male	COAD
P-0006872	Male	COAD
P-0006960	Male	COAD
P-0007066	Male	COAD
P-0007144	Male	COAD
P-0007169	Male	COAD
P-0007180	Male	COAD
P-0007214	Male	COAD
P-0007272	Male	COAD
P-0007405	Male	COAD
P-0007541	Male	COAD
P-0007548	Male	COAD
P-0007586	Male	COAD
P-0007592	Male	COAD
P-0007602	Male	COAD
P-0007774	Male	COAD
P-0007843	Male	COAD
P-0007863	Male	COAD
P-0007882	Male	COAD
P-0008019	Male	COAD
P-0008022	Male	COAD
P-0008063	Male	COAD
P-0008128	Male	COAD
P-0008180	Male	COAD
P-0008283	Male	COAD
P-0008321	Male	COAD
P-0008377	Male	COAD
P-0008429	Male	COAD
P-0008504	Male	COAD
P-0008534	Male	COAD
P-0008551	Male	COAD
P-0008724	Male	COAD
P-0008729	Male	COAD
P-0008753	Male	COAD
P-0008853	Male	COAD
P-0008875	Male	COAD
P-0008913	Male	COAD
P-0009114	Male	COAD
P-0009142	Male	COAD
P-0009157	Male	COAD
P-0009167	Male	COAD
P-0009169	Male	COAD
P-0009252	Male	COAD
P-0009303	Male	COAD
P-0009519	Male	COAD
P-0009561	Male	COAD
P-0009871	Male	COAD
P-0009972	Male	COAD
P-0010159	Male	COAD
P-0010160	Male	COAD
P-0010167	Male	COAD
P-0010243	Male	COAD
P-0010343	Male	COAD
P-0010499	Male	COAD
P-0010509	Male	COAD
P-0010673	Male	COAD
P-0010798	Male	COAD
P-0010929	Male	COAD
P-0010985	Male	COAD
P-0011027	Male	COAD
P-0011068	Male	COAD
P-0011110	Male	COAD
P-0011184	Male	COAD
P-0011226	Male	COAD
P-0011296	Male	COAD
P-0011300	Male	COAD
P-0011324	Male	COAD
P-0011357	Male	COAD
P-0011366	Male	COAD
P-0011384	Male	COAD
P-0011603	Male	COAD
P-0012100	Male	COAD
P-0012115	Male	COAD
P-0012313	Male	COAD
P-0012384	Male	COAD
P-0012402	Male	COAD
P-0012623	Male	COAD
P-0012683	Male	COAD
P-0012781	Male	COAD
P-0013010	Male	COAD
P-0013020	Male	COAD
P-0013096	Male	COAD
P-0013263	Male	COAD
P-0013395	Male	COAD
P-0013492	Male	COAD
P-0013760	Male	COAD
P-0013785	Male	COAD
P-0013786	Male	COAD
P-0013876	Male	COAD
P-0013947	Male	COAD
P-0013975	Male	COAD
P-0014020	Male	COAD
P-0014182	Male	COAD
P-0014195	Male	COAD
P-0014258	Male	COAD
P-0014415	Male	COAD
P-0014499	Male	COAD
P-0014514	Male	COAD
P-0014694	Male	COAD
P-0014848	Male	COAD
P-0014994	Male	COAD
P-0015055	Male	COAD
P-0015114	Male	COAD
P-0015121	Male	COAD
P-0015128	Male	COAD
P-0015244	Male	COAD
P-0015252	Male	COAD
P-0015263	Male	COAD
P-0015295	Male	COAD
P-0015354	Male	COAD
P-0015416	Male	COAD
P-0015474	Male	COAD
P-0015642	Male	COAD
P-0015647	Male	COAD
P-0015699	Male	COAD
P-0015732	Male	COAD
P-0015775	Male	COAD
P-0015783	Male	COAD
P-0015851	Male	COAD
P-0015868	Male	COAD
P-0015893	Male	COAD
P-0016030	Male	COAD
P-0016066	Male	COAD
P-0016067	Male	COAD
P-0016235	Male	COAD
P-0016266	Male	COAD
P-0016293	Male	COAD
P-0016441	Male	COAD
P-0016485	Male	COAD
P-0016522	Male	COAD
P-0016560	Male	COAD
P-0016565	Male	COAD
P-0016704	Male	COAD
P-0016890	Male	COAD
P-0017051	Male	COAD
P-0017063	Male	COAD
P-0017273	Male	COAD
P-0017367	Male	COAD
P-0017489	Male	COAD
P-0017510	Male	COAD
P-0017583	Male	COAD
P-0017655	Male	COAD
P-0017736	Male	COAD
P-0017746	Male	COAD
P-0017807	Male	COAD
P-0017839	Male	COAD
P-0017983	Male	COAD
P-0017992	Male	COAD
P-0017995	Male	COAD
P-0018015	Male	COAD
P-0018070	Male	COAD
P-0018096	Male	COAD
P-0018103	Male	COAD
P-0018105	Male	COAD
P-0018109	Male	COAD
P-0018208	Male	COAD
P-0018329	Male	COAD
P-0018349	Male	COAD
P-0018437	Male	COAD
P-0018578	Male	COAD
P-0018593	Male	COAD
P-0018651	Male	COAD
P-0018700	Male	COAD
P-0018721	Male	COAD
P-0018753	Male	COAD
P-0018794	Male	COAD
P-0018837	Male	COAD
P-0018841	Male	COAD
P-0019010	Male	COAD
P-0019062	Male	COAD
P-0019096	Male	COAD
P-0019369	Male	COAD
P-0019372	Male	COAD
P-0019376	Male	COAD
P-0019514	Male	COAD
P-0019547	Male	COAD
P-0019587	Male	COAD
P-0019637	Male	COAD
P-0019699	Male	COAD
P-0020075	Male	COAD
P-0020081	Male	COAD
P-0020135	Male	COAD
P-0020143	Male	COAD
P-0020144	Male	COAD
P-0020232	Male	COAD
P-0020245	Male	COAD
P-0020418	Male	COAD
P-0020423	Male	COAD
P-0020481	Male	COAD
P-0020578	Male	COAD
P-0020607	Male	COAD
P-0020681	Male	COAD
P-0020689	Male	COAD
P-0020693	Male	COAD
P-0020723	Male	COAD
P-0020739	Male	COAD
P-0020748	Male	COAD
P-0020756	Male	COAD
P-0020771	Male	COAD
P-0020834	Male	COAD
P-0020837	Male	COAD
P-0020954	Male	COAD
P-0021007	Male	COAD
P-0021010	Male	COAD
P-0021012	Male	COAD
P-0021018	Male	COAD
P-0021090	Male	COAD
P-0021154	Male	COAD
P-0021232	Male	COAD
P-0021346	Male	COAD
P-0021397	Male	COAD
P-0021497	Male	COAD
P-0021772	Male	COAD
P-0021885	Male	COAD
P-0021991	Male	COAD
P-0021998	Male	COAD
P-0022043	Male	COAD
P-0022141	Male	COAD
P-0022150	Male	COAD
P-0022230	Male	COAD
P-0022243	Male	COAD
P-0022329	Male	COAD
P-0022376	Male	COAD
P-0022382	Male	COAD
P-0022407	Male	COAD
P-0022477	Male	COAD
P-0022555	Male	COAD
P-0022567	Male	COAD
P-0022598	Male	COAD
P-0022691	Male	COAD
P-0022699	Male	COAD
P-0022797	Male	COAD
P-0022818	Male	COAD
P-0022822	Male	COAD
P-0022921	Male	COAD
P-0022947	Male	COAD
P-0022972	Male	COAD
P-0023057	Male	COAD
P-0023271	Male	COAD
P-0023272	Male	COAD
P-0023461	Male	COAD
P-0023513	Male	COAD
P-0023516	Male	COAD
P-0023526	Male	COAD
P-0023551	Male	COAD
P-0023588	Male	COAD
P-0023675	Male	COAD
P-0023751	Male	COAD
P-0023901	Male	COAD
P-0023933	Male	COAD
P-0023974	Male	COAD
P-0024113	Male	COAD
P-0024150	Male	COAD
P-0024155	Male	COAD
P-0024162	Male	COAD
P-0024286	Male	COAD
P-0024418	Male	COAD
P-0024497	Male	COAD
P-0024502	Male	COAD
P-0024566	Male	COAD
P-0024570	Male	COAD
P-0024603	Male	COAD
P-0024692	Male	COAD
P-0024768	Male	COAD
P-0024777	Male	COAD
P-0024837	Male	COAD
P-0024865	Male	COAD
P-0024892	Male	COAD
P-0024910	Male	COAD
P-0024928	Male	COAD
P-0024987	Male	COAD
P-0025047	Male	COAD
P-0025088	Male	COAD
P-0025089	Male	COAD
P-0025157	Male	COAD
P-0025192	Male	COAD
P-0025290	Male	COAD
P-0025449	Male	COAD
P-0025472	Male	COAD
P-0025685	Male	COAD
P-0025695	Male	COAD
P-0025715	Male	COAD
P-0025792	Male	COAD
P-0025925	Male	COAD
P-0025935	Male	COAD
P-0025942	Male	COAD
P-0026018	Male	COAD
P-0026122	Male	COAD
P-0026392	Male	COAD
P-0026480	Male	COAD
P-0026502	Male	COAD
P-0026511	Male	COAD
P-0026548	Male	COAD
P-0026674	Male	COAD
P-0026681	Male	COAD
P-0026683	Male	COAD
P-0026908	Male	COAD
P-0026990	Male	COAD
P-0026994	Male	COAD
P-0027016	Male	COAD
P-0027020	Male	COAD
P-0027078	Male	COAD
P-0027098	Male	COAD
P-0027140	Male	COAD
P-0027279	Male	COAD
P-0027286	Male	COAD
P-0027288	Male	COAD
P-0027324	Male	COAD
P-0027352	Male	COAD
P-0027356	Male	COAD
P-0027427	Male	COAD
P-0027501	Male	COAD
P-0027597	Male	COAD
P-0027655	Male	COAD
P-0027662	Male	COAD
P-0027746	Male	COAD
P-0027766	Male	COAD
P-0027864	Male	COAD
P-0028069	Male	COAD
P-0028203	Male	COAD
P-0028248	Male	COAD
P-0028257	Male	COAD
P-0028261	Male	COAD
P-0028274	Male	COAD
P-0028296	Male	COAD
P-0028464	Male	COAD
P-0028475	Male	COAD
P-0028722	Male	COAD
P-0028803	Male	COAD
P-0028857	Male	COAD
P-0028892	Male	COAD
P-0028990	Male	COAD
P-0029114	Male	COAD
P-0029184	Male	COAD
P-0029304	Male	COAD
P-0029495	Male	COAD
P-0029522	Male	COAD
P-0029708	Male	COAD
P-0029821	Male	COAD
P-0029828	Male	COAD
P-0029928	Male	COAD
P-0029929	Male	COAD
P-0030147	Male	COAD
P-0030216	Male	COAD
P-0030231	Male	COAD
P-0030236	Male	COAD
P-0030238	Male	COAD
P-0030336	Male	COAD
P-0030452	Male	COAD
P-0030455	Male	COAD
P-0030586	Male	COAD
P-0030630	Male	COAD
P-0030753	Male	COAD
P-0030768	Male	COAD
P-0030892	Male	COAD
P-0030980	Male	COAD
P-0031102	Male	COAD
P-0031146	Male	COAD
P-0031511	Male	COAD
P-0031522	Male	COAD
P-0031699	Male	COAD
P-0031792	Male	COAD
P-0031803	Male	COAD
P-0032032	Male	COAD
P-0032052	Male	COAD
P-0032055	Male	COAD
P-0032137	Male	COAD
P-0032191	Male	COAD
P-0032209	Male	COAD
P-0032254	Male	COAD
P-0032278	Male	COAD
P-0032343	Male	COAD
P-0032402	Male	COAD
P-0032523	Male	COAD
P-0032612	Male	COAD
P-0032622	Male	COAD
P-0032667	Male	COAD
P-0032668	Male	COAD
P-0032696	Male	COAD
P-0032717	Male	COAD
P-0032743	Male	COAD
P-0032750	Male	COAD
P-0032754	Male	COAD
P-0032860	Male	COAD
P-0033066	Male	COAD
P-0033100	Male	COAD
P-0033348	Male	COAD
P-0033412	Male	COAD
P-0033425	Male	COAD
P-0033429	Male	COAD
P-0033503	Male	COAD
P-0033509	Male	COAD
P-0033720	Male	COAD
P-0033725	Male	COAD
P-0033748	Male	COAD
P-0033954	Male	COAD
P-0034092	Male	COAD
P-0034093	Male	COAD
P-0034175	Male	COAD
P-0034302	Male	COAD
P-0034499	Male	COAD
P-0034504	Male	COAD
P-0034763	Male	COAD
P-0034875	Male	COAD
P-0035033	Male	COAD
P-0035100	Male	COAD
P-0035167	Male	COAD
P-0035217	Male	COAD
P-0035452	Male	COAD
P-0035549	Male	COAD
P-0035755	Male	COAD
P-0035773	Male	COAD
P-0035816	Male	COAD
P-0036050	Male	COAD
P-0036096	Male	COAD
P-0036309	Male	COAD
P-0036324	Male	COAD
P-0036334	Male	COAD
P-0036369	Male	COAD
P-0036389	Male	COAD
P-0036450	Male	COAD
P-0036503	Male	COAD
P-0036525	Male	COAD
P-0036600	Male	COAD
P-0036703	Male	COAD
P-0036834	Male	COAD
P-0036852	Male	COAD
P-0036881	Male	COAD
P-0037000	Male	COAD
P-0037077	Male	COAD
P-0037084	Male	COAD
P-0037340	Male	COAD
P-0037351	Male	COAD
P-0037381	Male	COAD
P-0037486	Male	COAD
P-0037490	Male	COAD
P-0037505	Male	COAD
P-0037531	Male	COAD
P-0037532	Male	COAD
P-0037571	Male	COAD
P-0037673	Male	COAD
P-0037734	Male	COAD
P-0037811	Male	COAD
P-0037838	Male	COAD
P-0037875	Male	COAD
P-0037898	Male	COAD
P-0037964	Male	COAD
P-0037966	Male	COAD
P-0037968	Male	COAD
P-0037971	Male	COAD
P-0038159	Male	COAD
P-0038236	Male	COAD
P-0038290	Male	COAD
P-0038331	Male	COAD
P-0038383	Male	COAD
P-0038533	Male	COAD
P-0038599	Male	COAD
P-0038682	Male	COAD
P-0038691	Male	COAD
P-0038825	Male	COAD
P-0038827	Male	COAD
P-0039032	Male	COAD
P-0039042	Male	COAD
P-0039055	Male	COAD
P-0039086	Male	COAD
P-0039088	Male	COAD
P-0039374	Male	COAD
P-0039389	Male	COAD
P-0039557	Male	COAD
P-0039589	Male	COAD
P-0039608	Male	COAD
P-0039752	Male	COAD
P-0039775	Male	COAD
P-0039800	Male	COAD
P-0039835	Male	COAD
P-0039864	Male	COAD
P-0039889	Male	COAD
P-0039944	Male	COAD
P-0039970	Male	COAD
P-0039990	Male	COAD
P-0040030	Male	COAD
P-0040054	Male	COAD
P-0040112	Male	COAD
P-0040182	Male	COAD
P-0040263	Male	COAD
P-0040355	Male	COAD
P-0040361	Male	COAD
P-0040371	Male	COAD
P-0040373	Male	COAD
P-0040449	Male	COAD
P-0040460	Male	COAD
P-0040541	Male	COAD
P-0040654	Male	COAD
P-0040678	Male	COAD
P-0040724	Male	COAD
P-0040758	Male	COAD
P-0040768	Male	COAD
P-0040783	Male	COAD
P-0040784	Male	COAD
P-0040787	Male	COAD
P-0040948	Male	COAD
P-0040957	Male	COAD
P-0041091	Male	COAD
P-0041169	Male	COAD
P-0041283	Male	COAD
P-0041308	Male	COAD
P-0041420	Male	COAD
P-0041696	Male	COAD
P-0041731	Male	COAD
P-0041849	Male	COAD
P-0041966	Male	COAD
P-0041975	Male	COAD
P-0042004	Male	COAD
P-0042024	Male	COAD
P-0042079	Male	COAD
P-0042087	Male	COAD
P-0042141	Male	COAD
P-0042211	Male	COAD
P-0042250	Male	COAD
P-0042512	Male	COAD
P-0042528	Male	COAD
P-0042547	Male	COAD
P-0042598	Male	COAD
P-0042629	Male	COAD
P-0042648	Male	COAD
P-0042676	Male	COAD
P-0042741	Male	COAD
P-0042861	Male	COAD
P-0043003	Male	COAD
P-0043169	Male	COAD
P-0043254	Male	COAD
P-0043293	Male	COAD
P-0043333	Male	COAD
P-0043515	Male	COAD
P-0043580	Male	COAD
P-0043595	Male	COAD
P-0043599	Male	COAD
P-0043653	Male	COAD
P-0043719	Male	COAD
P-0043732	Male	COAD
P-0043868	Male	COAD
P-0044103	Male	COAD
P-0044143	Male	COAD
P-0044361	Male	COAD
P-0044406	Male	COAD
P-0044472	Male	COAD
P-0044574	Male	COAD
P-0044576	Male	COAD
P-0044582	Male	COAD
P-0044666	Male	COAD
P-0044782	Male	COAD
P-0044791	Male	COAD
P-0044827	Male	COAD
P-0044858	Male	COAD
P-0044989	Male	COAD
P-0045109	Male	COAD
P-0045153	Male	COAD
P-0045218	Male	COAD
P-0045240	Male	COAD
P-0045299	Male	COAD
P-0045318	Male	COAD
P-0045320	Male	COAD
P-0045463	Male	COAD
P-0045514	Male	COAD
P-0045580	Male	COAD
P-0045582	Male	COAD
P-0045637	Male	COAD
P-0045713	Male	COAD
P-0045721	Male	COAD
P-0045724	Male	COAD
P-0045850	Male	COAD
P-0045952	Male	COAD
P-0045983	Male	COAD
P-0046027	Male	COAD
P-0046028	Male	COAD
P-0046064	Male	COAD
P-0046232	Male	COAD
P-0046252	Male	COAD
P-0046266	Male	COAD
P-0046326	Male	COAD
P-0046340	Male	COAD
P-0046342	Male	COAD
P-0046547	Male	COAD
P-0046548	Male	COAD
P-0046624	Male	COAD
P-0046631	Male	COAD
P-0046670	Male	COAD
P-0046698	Male	COAD
P-0046729	Male	COAD
P-0046739	Male	COAD
P-0046793	Male	COAD
P-0046811	Male	COAD
P-0046883	Male	COAD
P-0046912	Male	COAD
P-0046939	Male	COAD
P-0046952	Male	COAD
P-0046992	Male	COAD
P-0047121	Male	COAD
P-0047195	Male	COAD
P-0047197	Male	COAD
P-0047200	Male	COAD
P-0047233	Male	COAD
P-0047322	Male	COAD
P-0047378	Male	COAD
P-0047382	Male	COAD
P-0047392	Male	COAD
P-0047449	Male	COAD
P-0047512	Male	COAD
P-0047611	Male	COAD
P-0047641	Male	COAD
P-0047717	Male	COAD
P-0047736	Male	COAD
P-0047770	Male	COAD
P-0047906	Male	COAD
P-0047948	Male	COAD
P-0048055	Male	COAD
P-0048082	Male	COAD
P-0048083	Male	COAD
P-0048086	Male	COAD
P-0048108	Male	COAD
P-0048220	Male	COAD
P-0048242	Male	COAD
P-0048244	Male	COAD
P-0048257	Male	COAD
P-0048313	Male	COAD
P-0048384	Male	COAD
P-0048394	Male	COAD
P-0048522	Male	COAD
P-0048617	Male	COAD
P-0048660	Male	COAD
P-0048714	Male	COAD
P-0048720	Male	COAD
P-0048751	Male	COAD
P-0048766	Male	COAD
P-0048834	Male	COAD
P-0048849	Male	COAD
P-0048850	Male	COAD
P-0049000	Male	COAD
P-0049010	Male	COAD
P-0049064	Male	COAD
P-0049126	Male	COAD
P-0049193	Male	COAD
P-0049202	Male	COAD
P-0049268	Male	COAD
P-0049329	Male	COAD
P-0049376	Male	COAD
P-0049407	Male	COAD
P-0049433	Male	COAD
P-0049490	Male	COAD
P-0049498	Male	COAD
P-0049567	Male	COAD
P-0049570	Male	COAD
P-0049661	Male	COAD
P-0049662	Male	COAD
P-0049679	Male	COAD
P-0049749	Male	COAD
P-0049913	Male	COAD
P-0049919	Male	COAD
P-0049957	Male	COAD
P-0049969	Male	COAD
P-0050008	Male	COAD
P-0050098	Male	COAD
P-0050137	Male	COAD
P-0050254	Male	COAD
P-0050259	Male	COAD
P-0050429	Male	COAD
P-0050459	Male	COAD
P-0050491	Male	COAD
P-0050516	Male	COAD
P-0000625	Female	COAD
P-0000714	Female	COAD
P-0000721	Female	COAD
P-0000737	Female	COAD
P-0000754	Female	COAD
P-0000862	Female	COAD
P-0000885	Female	COAD
P-0000933	Female	COAD
P-0000994	Female	COAD
P-0001151	Female	COAD
P-0001289	Female	COAD
P-0001346	Female	COAD
P-0001424	Female	COAD
P-0001469	Female	COAD
P-0001470	Female	COAD
P-0001472	Female	COAD
P-0001673	Female	COAD
P-0001693	Female	COAD
P-0001702	Female	COAD
P-0001734	Female	COAD
P-0001767	Female	COAD
P-0001771	Female	COAD
P-0002025	Female	COAD
P-0002035	Female	COAD
P-0002068	Female	COAD
P-0002154	Female	COAD
P-0002235	Female	COAD
P-0002291	Female	COAD
P-0002327	Female	COAD
P-0002343	Female	COAD
P-0002407	Female	COAD
P-0002475	Female	COAD
P-0002671	Female	COAD
P-0002752	Female	COAD
P-0002791	Female	COAD
P-0002855	Female	COAD
P-0002878	Female	COAD
P-0003210	Female	COAD
P-0003298	Female	COAD
P-0003308	Female	COAD
P-0003474	Female	COAD
P-0003510	Female	COAD
P-0003611	Female	COAD
P-0003717	Female	COAD
P-0003774	Female	COAD
P-0004172	Female	COAD
P-0004251	Female	COAD
P-0004454	Female	COAD
P-0004494	Female	COAD
P-0004511	Female	COAD
P-0004602	Female	COAD
P-0004608	Female	COAD
P-0004629	Female	COAD
P-0004692	Female	COAD
P-0004716	Female	COAD
P-0004786	Female	COAD
P-0004795	Female	COAD
P-0004823	Female	COAD
P-0004872	Female	COAD
P-0004897	Female	COAD
P-0005025	Female	COAD
P-0005137	Female	COAD
P-0005528	Female	COAD
P-0005560	Female	COAD
P-0005622	Female	COAD
P-0005670	Female	COAD
P-0005730	Female	COAD
P-0005742	Female	COAD
P-0005853	Female	COAD
P-0005865	Female	COAD
P-0005996	Female	COAD
P-0006050	Female	COAD
P-0006170	Female	COAD
P-0006207	Female	COAD
P-0006359	Female	COAD
P-0006405	Female	COAD
P-0006559	Female	COAD
P-0006612	Female	COAD
P-0006680	Female	COAD
P-0006687	Female	COAD
P-0006717	Female	COAD
P-0006729	Female	COAD
P-0006730	Female	COAD
P-0006778	Female	COAD
P-0006813	Female	COAD
P-0006864	Female	COAD
P-0006933	Female	COAD
P-0006978	Female	COAD
P-0007055	Female	COAD
P-0007069	Female	COAD
P-0007115	Female	COAD
P-0007128	Female	COAD
P-0007147	Female	COAD
P-0007203	Female	COAD
P-0007287	Female	COAD
P-0007296	Female	COAD
P-0007489	Female	COAD
P-0007511	Female	COAD
P-0007591	Female	COAD
P-0007596	Female	COAD
P-0007600	Female	COAD
P-0007688	Female	COAD
P-0007698	Female	COAD
P-0007739	Female	COAD
P-0007831	Female	COAD
P-0007836	Female	COAD
P-0007997	Female	COAD
P-0007999	Female	COAD
P-0008343	Female	COAD
P-0008467	Female	COAD
P-0008529	Female	COAD
P-0008582	Female	COAD
P-0008583	Female	COAD
P-0008651	Female	COAD
P-0008721	Female	COAD
P-0008745	Female	COAD
P-0008746	Female	COAD
P-0008747	Female	COAD
P-0008868	Female	COAD
P-0009016	Female	COAD
P-0009058	Female	COAD
P-0009059	Female	COAD
P-0009192	Female	COAD
P-0009294	Female	COAD
P-0009305	Female	COAD
P-0009363	Female	COAD
P-0009433	Female	COAD
P-0009757	Female	COAD
P-0009838	Female	COAD
P-0009851	Female	COAD
P-0009863	Female	COAD
P-0009949	Female	COAD
P-0009954	Female	COAD
P-0009964	Female	COAD
P-0010007	Female	COAD
P-0010022	Female	COAD
P-0010049	Female	COAD
P-0010112	Female	COAD
P-0010134	Female	COAD
P-0010141	Female	COAD
P-0010308	Female	COAD
P-0010350	Female	COAD
P-0010352	Female	COAD
P-0010363	Female	COAD
P-0010406	Female	COAD
P-0010428	Female	COAD
P-0010512	Female	COAD
P-0010587	Female	COAD
P-0010783	Female	COAD
P-0010960	Female	COAD
P-0011039	Female	COAD
P-0011084	Female	COAD
P-0011109	Female	COAD
P-0011144	Female	COAD
P-0011264	Female	COAD
P-0011287	Female	COAD
P-0011288	Female	COAD
P-0011380	Female	COAD
P-0011484	Female	COAD
P-0011545	Female	COAD
P-0012233	Female	COAD
P-0012366	Female	COAD
P-0012383	Female	COAD
P-0012415	Female	COAD
P-0012695	Female	COAD
P-0012722	Female	COAD
P-0012723	Female	COAD
P-0012742	Female	COAD
P-0012877	Female	COAD
P-0012912	Female	COAD
P-0013055	Female	COAD
P-0013082	Female	COAD
P-0013146	Female	COAD
P-0013300	Female	COAD
P-0013357	Female	COAD
P-0013374	Female	COAD
P-0013400	Female	COAD
P-0013441	Female	COAD
P-0013461	Female	COAD
P-0013856	Female	COAD
P-0013941	Female	COAD
P-0013981	Female	COAD
P-0014066	Female	COAD
P-0014119	Female	COAD
P-0014143	Female	COAD
P-0014168	Female	COAD
P-0014555	Female	COAD
P-0014565	Female	COAD
P-0014616	Female	COAD
P-0014787	Female	COAD
P-0014827	Female	COAD
P-0014863	Female	COAD
P-0014897	Female	COAD
P-0015190	Female	COAD
P-0015208	Female	COAD
P-0015221	Female	COAD
P-0015298	Female	COAD
P-0015376	Female	COAD
P-0015380	Female	COAD
P-0015534	Female	COAD
P-0015536	Female	COAD
P-0015566	Female	COAD
P-0015700	Female	COAD
P-0015735	Female	COAD
P-0015781	Female	COAD
P-0015782	Female	COAD
P-0015790	Female	COAD
P-0015834	Female	COAD
P-0015870	Female	COAD
P-0015940	Female	COAD
P-0016169	Female	COAD
P-0016206	Female	COAD
P-0016278	Female	COAD
P-0016314	Female	COAD
P-0016338	Female	COAD
P-0016603	Female	COAD
P-0016641	Female	COAD
P-0016830	Female	COAD
P-0016937	Female	COAD
P-0016962	Female	COAD
P-0016963	Female	COAD
P-0017315	Female	COAD
P-0017360	Female	COAD
P-0017621	Female	COAD
P-0017894	Female	COAD
P-0017919	Female	COAD
P-0017925	Female	COAD
P-0017994	Female	COAD
P-0018218	Female	COAD
P-0018374	Female	COAD
P-0018392	Female	COAD
P-0018436	Female	COAD
P-0018438	Female	COAD
P-0018488	Female	COAD
P-0018514	Female	COAD
P-0018580	Female	COAD
P-0018846	Female	COAD
P-0018933	Female	COAD
P-0019100	Female	COAD
P-0019267	Female	COAD
P-0019428	Female	COAD
P-0019464	Female	COAD
P-0019529	Female	COAD
P-0019594	Female	COAD
P-0019626	Female	COAD
P-0019685	Female	COAD
P-0019785	Female	COAD
P-0019846	Female	COAD
P-0019900	Female	COAD
P-0019960	Female	COAD
P-0019989	Female	COAD
P-0020088	Female	COAD
P-0020234	Female	COAD
P-0020306	Female	COAD
P-0020330	Female	COAD
P-0020331	Female	COAD
P-0020343	Female	COAD
P-0020384	Female	COAD
P-0020431	Female	COAD
P-0020500	Female	COAD
P-0020577	Female	COAD
P-0020634	Female	COAD
P-0020642	Female	COAD
P-0020670	Female	COAD
P-0020806	Female	COAD
P-0020838	Female	COAD
P-0020875	Female	COAD
P-0020884	Female	COAD
P-0020926	Female	COAD
P-0020946	Female	COAD
P-0021049	Female	COAD
P-0021072	Female	COAD
P-0021073	Female	COAD
P-0021116	Female	COAD
P-0021147	Female	COAD
P-0021153	Female	COAD
P-0021194	Female	COAD
P-0021281	Female	COAD
P-0021290	Female	COAD
P-0021292	Female	COAD
P-0021325	Female	COAD
P-0021351	Female	COAD
P-0021352	Female	COAD
P-0021400	Female	COAD
P-0021427	Female	COAD
P-0021430	Female	COAD
P-0021536	Female	COAD
P-0021550	Female	COAD
P-0021724	Female	COAD
P-0021744	Female	COAD
P-0021803	Female	COAD
P-0021828	Female	COAD
P-0022065	Female	COAD
P-0022109	Female	COAD
P-0022132	Female	COAD
P-0022152	Female	COAD
P-0022284	Female	COAD
P-0022356	Female	COAD
P-0022438	Female	COAD
P-0022506	Female	COAD
P-0022581	Female	COAD
P-0022586	Female	COAD
P-0022667	Female	COAD
P-0022879	Female	COAD
P-0022906	Female	COAD
P-0022917	Female	COAD
P-0022945	Female	COAD
P-0022957	Female	COAD
P-0023022	Female	COAD
P-0023130	Female	COAD
P-0023162	Female	COAD
P-0023187	Female	COAD
P-0023295	Female	COAD
P-0023353	Female	COAD
P-0023420	Female	COAD
P-0023517	Female	COAD
P-0023639	Female	COAD
P-0023776	Female	COAD
P-0023881	Female	COAD
P-0023943	Female	COAD
P-0023952	Female	COAD
P-0024040	Female	COAD
P-0024069	Female	COAD
P-0024239	Female	COAD
P-0024491	Female	COAD
P-0024604	Female	COAD
P-0024651	Female	COAD
P-0024745	Female	COAD
P-0024749	Female	COAD
P-0024765	Female	COAD
P-0024835	Female	COAD
P-0025073	Female	COAD
P-0025215	Female	COAD
P-0025348	Female	COAD
P-0025558	Female	COAD
P-0025591	Female	COAD
P-0025596	Female	COAD
P-0025803	Female	COAD
P-0026020	Female	COAD
P-0026054	Female	COAD
P-0026197	Female	COAD
P-0026277	Female	COAD
P-0026296	Female	COAD
P-0026398	Female	COAD
P-0026473	Female	COAD
P-0026753	Female	COAD
P-0026772	Female	COAD
P-0026796	Female	COAD
P-0026799	Female	COAD
P-0026867	Female	COAD
P-0026873	Female	COAD
P-0026890	Female	COAD
P-0026928	Female	COAD
P-0026962	Female	COAD
P-0026972	Female	COAD
P-0026988	Female	COAD
P-0027039	Female	COAD
P-0027113	Female	COAD
P-0027137	Female	COAD
P-0027375	Female	COAD
P-0027390	Female	COAD
P-0027438	Female	COAD
P-0027476	Female	COAD
P-0027487	Female	COAD
P-0027551	Female	COAD
P-0027608	Female	COAD
P-0027680	Female	COAD
P-0027712	Female	COAD
P-0027761	Female	COAD
P-0027819	Female	COAD
P-0027858	Female	COAD
P-0028074	Female	COAD
P-0028481	Female	COAD
P-0028584	Female	COAD
P-0028613	Female	COAD
P-0028625	Female	COAD
P-0028842	Female	COAD
P-0028864	Female	COAD
P-0028891	Female	COAD
P-0028929	Female	COAD
P-0028937	Female	COAD
P-0028979	Female	COAD
P-0029169	Female	COAD
P-0029382	Female	COAD
P-0029388	Female	COAD
P-0029394	Female	COAD
P-0029399	Female	COAD
P-0029584	Female	COAD
P-0029609	Female	COAD
P-0030008	Female	COAD
P-0030131	Female	COAD
P-0030244	Female	COAD
P-0030293	Female	COAD
P-0030459	Female	COAD
P-0030526	Female	COAD
P-0030636	Female	COAD
P-0030657	Female	COAD
P-0030708	Female	COAD
P-0030721	Female	COAD
P-0030735	Female	COAD
P-0030775	Female	COAD
P-0030828	Female	COAD
P-0030844	Female	COAD
P-0030880	Female	COAD
P-0030960	Female	COAD
P-0030988	Female	COAD
P-0031038	Female	COAD
P-0031047	Female	COAD
P-0031058	Female	COAD
P-0031078	Female	COAD
P-0031140	Female	COAD
P-0031207	Female	COAD
P-0031216	Female	COAD
P-0031335	Female	COAD
P-0031409	Female	COAD
P-0031454	Female	COAD
P-0031538	Female	COAD
P-0031666	Female	COAD
P-0031853	Female	COAD
P-0032018	Female	COAD
P-0032020	Female	COAD
P-0032060	Female	COAD
P-0032066	Female	COAD
P-0032070	Female	COAD
P-0032106	Female	COAD
P-0032123	Female	COAD
P-0032238	Female	COAD
P-0032269	Female	COAD
P-0032287	Female	COAD
P-0032439	Female	COAD
P-0032440	Female	COAD
P-0032447	Female	COAD
P-0032530	Female	COAD
P-0032620	Female	COAD
P-0032634	Female	COAD
P-0032669	Female	COAD
P-0032698	Female	COAD
P-0032702	Female	COAD
P-0032851	Female	COAD
P-0032854	Female	COAD
P-0032934	Female	COAD
P-0032966	Female	COAD
P-0032983	Female	COAD
P-0033060	Female	COAD
P-0033131	Female	COAD
P-0033141	Female	COAD
P-0033172	Female	COAD
P-0033196	Female	COAD
P-0033350	Female	COAD
P-0033408	Female	COAD
P-0033565	Female	COAD
P-0033716	Female	COAD
P-0033803	Female	COAD
P-0033814	Female	COAD
P-0033852	Female	COAD
P-0033986	Female	COAD
P-0034138	Female	COAD
P-0034167	Female	COAD
P-0034332	Female	COAD
P-0034500	Female	COAD
P-0034581	Female	COAD
P-0034640	Female	COAD
P-0034777	Female	COAD
P-0034795	Female	COAD
P-0034853	Female	COAD
P-0035155	Female	COAD
P-0035516	Female	COAD
P-0035534	Female	COAD
P-0035548	Female	COAD
P-0035693	Female	COAD
P-0035789	Female	COAD
[truncated: 5,216 more rows]

## Sheet: Table S6
Type	Chromosome	Start	End	Length	Ldiff	FDR	Cancer	Gender bias	Overlap with TCGA
Amp	chr10	8106791	9117039	1010248	-0.437303	0.00129337	BLCA	female	No
Del	chr11	123718336	133119204	9400868	-0.146872	0.0165018	BLCA	female	No
Del	chr11	110197478	111615672	1418194	-0.114331	0.0324955	BLCA	female	No
Del	chr16	119922	3699802	3579880	-0.125341	0.0455832	BLCA	female	No
Amp	chr12	68617219	69218186	600967	0.705948	8.18236e-05	BLCA	male	No
Amp	chr3	12633993	12955982	321989	0.439987	0.000483085	BLCA	male	YES
Amp	chr6	20403357	20490530	87173	0.500213	0.00353007	BLCA	male	YES
Amp	chr5	749432	1295118	545686	0.214294	0.013494	BLCA	male	YES
Amp	chr1	204500639	204512956	12317	-0.584824	3.33998e-05	GBM	female	No
Amp	chr3	182062218	182698276	636058	0.249677	0.00806337	GBM	male	YES
Amp	chr1	147282446	157190449	9908003	0.283318	0.000799258	LUSC	male	No
Amp	chr14	36558077	36558077	0	0.239982	0.0128845	LUSC	male	No
Del	chr9	19885946	27687159	7801213	0.206263	0.0251631	LUSC	male	YES
Amp	chr3	182662922	182698276	35354	0.376222	0.026584	LUSC	male	No
Amp	chr11	69457430	69550452	93022	0.575349	0.0441068	LUSC	male	YES
Del	chr6	27024732	27858365	833633	0.179677	0.025691	PAAD	male	No
Del	chr6	26194105	27858365	1664260	-0.133304	0.042843	READ	female	No
Amp	chr6	41905989	43752322	1846333	0.272041	0.00188304	READ	male	No

## Sheet: Table S7
Term	Link	Count	Hit	Score	P-value	FDR	OR	Cancer
proximal/distal pattern formation involved in metanephric nephron development	GO:0072272	2/2	['IRX1', 'IRX2']	4.35/4.35	1.05e-06	0.0129	Inf	BLCA
regulation of circadian sleep/wake cycle	GO:0042749	1/1	['NR1D1']	1.31/1.31	0	0	Inf	COAD
keratinization	GO:0031424	18/181	['KRT25', 'KRT24', 'KRT28', 'KRTAP1-1', 'KRTAP3-1', 'KRT10', 'KRTAP3-2', 'KRT39', 'KRT26', 'KRTAP1-4', 'KRTAP3-3', 'KRTAP1-5', 'KRT23', 'KRT20', 'KRT27', 'KRT40', 'KRTAP1-3', 'KRT12']	10.88/117.94	7.4e-09	4.54e-05	19.34	COAD
calcium ion transmembrane transport via high voltage-gated calcium channel	GO:0061577	1/3	['CACNA1C']	3.15/5.02	2.54e-06	0.00935	75.62	COAD
cornification	GO:0070268	11/113	['KRT25', 'KRT24', 'KRT28', 'KRT26', 'KRT10', 'KRT39', 'KRT40', 'KRT20', 'KRT27', 'KRT23', 'KRT12']	8.00/96.06	3.05e-06	0.00935	17.72	COAD
calcium-mediated signaling using extracellular calcium source	GO:0035585	1/4	['CACNA1C']	3.15/5.93	7.67e-06	0.0188	50.41	COAD
membrane depolarization during atrial cardiac muscle cell action potential	GO:0098912	1/3	['CACNA1C']	3.15/6.79	2.39e-05	0.0216	75.62	COAD
dorsal spinal cord interneuron posterior axon guidance	GO:0097379	1/1	['LHX1']	2.11/2.11	2.51e-05	0.0216	Inf	COAD
ectoderm formation	GO:0001705	1/1	['LHX1']	2.11/2.11	2.51e-05	0.0216	Inf	COAD
horizontal cell localization	GO:0035852	1/1	['LHX1']	2.11/2.11	2.51e-05	0.0216	Inf	COAD
metanephric renal vesicle morphogenesis	GO:0072283	1/1	['LHX1']	2.11/2.11	2.51e-05	0.0216	Inf	COAD
nephric duct elongation	GO:0035849	1/1	['LHX1']	2.11/2.11	2.51e-05	0.0216	Inf	COAD
positive regulation of anterior head development	GO:2000744	1/1	['LHX1']	2.11/2.11	2.51e-05	0.0216	Inf	COAD
renal vesicle morphogenesis	GO:0072077	1/1	['LHX1']	2.11/2.11	2.51e-05	0.0216	Inf	COAD
uterine epithelium development	GO:0035847	1/1	['LHX1']	2.11/2.11	2.51e-05	0.0216	Inf	COAD
cell communication by electrical coupling involved in cardiac conduction	GO:0086064	2/14	['GJD3', 'CACNA1C']	4.67/19.67	2.64e-05	0.0216	25.41	COAD
negative regulation of protein tyrosine kinase activity	GO:0061099	2/15	['SRCIN1', 'GGNBP2']	4.10/16.36	4.21e-05	0.0323	23.45	COAD
immune system development	GO:0002520	1/4	['CACNA1C']	3.15/7.71	5.13e-05	0.037	50.41	COAD
positive regulation of branching morphogenesis of a nerve	GO:1905492	1/1	['MAP3K13']	2.40/2.40	2.46e-06	0.0302	Inf	GBM
intermediate filament cytoskeleton organization	GO:0045104	4/21	['FAM83H', 'SYNM', 'PLEC', 'EPPK1']	11.74/38.63	5.36e-11	5.23e-07	11.76	HNSC
keratinization	GO:0031424	33/181	['KRT25', 'KRT28', 'KRTAP3-2', 'KRTAP5-11', 'KRTAP2-3', 'KRT40', 'KRTAP4-8', 'KRTAP4-9', 'KRT24', 'KRTAP1-1', 'KRTAP3-1', 'KRT39', 'KRTAP2-1', 'KRTAP1-4', 'KRTAP4-5', 'KRT20', 'KRT27', 'KRTAP2-2', 'KRT10', 'KRT12', 'KRTAP2-4', 'KRTAP4-11', 'KRTAP4-6', 'KRTAP3-3', 'KRTAP1-5', 'KRTAP5-7', 'KRTAP4-7', 'KRTAP5-8', 'KRT26', 'KRTAP5-9', 'KRTAP5-10', 'KRTAP1-3', 'KRT23']	18.60/117.94	8.53e-11	5.23e-07	12.06	HNSC
proximal/distal pattern formation	GO:0009954	7/24	['DLX1', 'GLI2', 'CHSY1', 'DLX2', 'EN1', 'HOXD9', 'HOXD10']	11.02/36.28	1.41e-09	5.75e-06	20.76	HNSC
proximal/distal pattern formation involved in metanephric nephron development	GO:0072272	2/2	['IRX1', 'IRX2']	4.35/4.35	5.61e-08	0.000172	Inf	HNSC
protein kinase A signaling	GO:0010737	3/15	['TTN', 'GAL', 'MYOM1']	6.65/17.45	2.66e-07	0.000652	12.46	HNSC
anterior/posterior pattern specification	GO:0009952	10/90	['LRP5', 'ARC', 'GLI2', 'HOXD3', 'HOXD9', 'HOXD13', 'HOXD4', 'HOXD10', 'NEUROD1', 'NR2F2']	14.97/132.38	5.34e-07	0.00109	6.33	HNSC
regulation of epithelium regeneration	GO:1905041	1/1	['EPPK1']	3.70/3.70	6.83e-07	0.0012	Inf	HNSC
embryonic digit morphogenesis	GO:0042733	6/46	['LRP5', 'GLI2', 'HOXD13', 'HOXD12', 'MAP3K20', 'LNPK']	9.85/68.70	3.81e-06	0.00585	7.53	HNSC
positive regulation of transcription by RNA polymerase II	GO:0045944	39/1117	['DLX1', 'SP3', 'FGF4', 'HOXD4', 'RARA', 'MEF2A', 'NR1D1', 'MYC', 'ZFAT', 'ATAD2', 'HOXD3', 'DLX2', 'EN1', 'NEUROD2', 'MAFA', 'AGO2', 'NEUROD1', 'HOXD8', 'IKZF3', 'NFE2L2', 'FADD', 'LPIN2', 'GLI2', 'THRA', 'MED1', 'HOXD9', 'HOXD13', 'HOXD10', 'STAT1', 'CSF3', 'TOP2A', 'ATF2', 'GAL', 'STAT4', 'LRP5', 'ADCYAP1', 'ITGA6', 'TFCP2L1', 'NR2F2']	57.73/1442.98	4.43e-06	0.00604	1.89	HNSC
detection of muscle stretch	GO:0035995	3/7	['TTN', 'PTK2', 'TCAP']	5.42/9.50	5.06e-06	0.00621	37.41	HNSC
insulin secretion	GO:0030073	6/30	['GAL', 'SLC30A8', 'RAPGEF4', 'ADCYAP1', 'MAFA', 'NEUROD1']	8.00/36.20	6.35e-06	0.00708	12.56	HNSC
neuron differentiation	GO:0030182	10/145	['TRAPPC9', 'HOXD1', 'IRX2', 'NRBP2', 'ERBB2', 'IRX1', 'EN1', 'NEUROD2', 'NEUROD1', 'IRX4']	16.46/208.33	7.66e-06	0.00783	3.74	HNSC
sarcomerogenesis	GO:0048769	2/3	['TTN', 'TCAP']	4.09/5.56	1.39e-05	0.0131	99.5	HNSC
negative regulation of keratinocyte proliferation	GO:0010839	3/13	['SLURP1', 'MED1', 'EPPK1']	5.65/19.35	1.64e-05	0.0144	14.96	HNSC
production of siRNA involved in RNA interference	GO:0030422	4/10	['TERT', 'AGO2', 'TSN', 'PRKRA']	4.62/12.45	2.51e-05	0.0206	33.34	HNSC
regulation of transcription by RNA polymerase II	GO:0006357	47/1639	['DLX1', 'SP3', 'GLI4', 'ERBB2', 'IRX1', 'EVX2', 'SP9', 'HOXD12', 'HOXD4', 'MEF2A', 'IRX4', 'HOXD11', 'MYC', 'ATAD2', 'HOXD1', 'HOXD3', 'DLX2', 'EN1', 'NEUROD2', 'MAFA', 'ZNF696', 'NEUROD1', 'HOXD8', 'IKZF3', 'ZNF623', 'NFE2L2', 'TGIF1', 'GLI2', 'POU5F1B', 'THRA', 'ZNF707', 'MED1', 'HOXD9', 'HOXD13', 'ZHX2', 'ZHX1', 'ZFP41', 'ZNF572', 'PHF20L1', 'HOXD10', 'ATF2', 'SMARCE1', 'STAT4', 'IRX2', 'RAD2…	69.32/1943.00	3.02e-05	0.0231	1.53	HNSC
skeletal muscle myosin thick filament assembly	GO:0030241	2/3	['TTN', 'TCAP']	4.09/6.50	3.76e-05	0.0261	99.5	HNSC
specification of loop of Henle identity	GO:0072086	2/4	['IRX1', 'IRX2']	4.35/7.68	3.83e-05	0.0261	49.75	HNSC
apoptotic process involved in morphogenesis	GO:0060561	2/5	['SCRIB', 'FGF4']	3.82/7.66	4.16e-05	0.0269	33.16	HNSC
negative regulation of keratinocyte migration	GO:0051548	1/2	['EPPK1']	3.70/5.22	4.55e-05	0.0275	49.61	HNSC
cerebral cortex GABAergic interneuron fate commitment	GO:0021893	2/2	['DLX1', 'DLX2']	2.58/2.58	4.93e-05	0.0275	Inf	HNSC
positive regulation of amacrine cell differentiation	GO:1902871	2/2	['DLX1', 'DLX2']	2.58/2.58	4.93e-05	0.0275	Inf	HNSC
astral microtubule organization	GO:0030953	2/9	['CLASP1', 'NUMA1']	4.44/13.25	6.55e-05	0.0349	14.21	HNSC
hemidesmosome assembly	GO:0031581	2/12	['PLEC', 'ITGA6']	5.29/20.99	7.15e-05	0.0365	9.94	HNSC
iodide transport	GO:0015705	2/4	['TG', 'ANO1']	3.76/6.20	9.98e-05	0.0411	49.75	HNSC
microtubule organizing center organization	GO:0031023	2/9	['CLASP1', 'NUMA1']	4.44/14.21	0.0001	0.0411	14.21	HNSC
wound healing	GO:0042060	5/89	['EPPK1', 'PLEC', 'ERBB2', 'EXT1', 'COL3A1']	11.48/128.02	0.0001	0.0411	2.97	HNSC
heterochromatin organization involved in chromatin silencing	GO:0070868	1/1	['SMCHD1']	2.40/2.40	0.0001	0.0411	Inf	HNSC
inactivation of X chromosome by DNA methylation	GO:0060821	1/1	['SMCHD1']	2.40/2.40	0.0001	0.0411	Inf	HNSC
inactivation of X chromosome by heterochromatin assembly	GO:0060820	1/1	['SMCHD1']	2.40/2.40	0.0001	0.0411	Inf	HNSC
regulation of MAP kinase activity	GO:0043405	3/15	['CDK12', 'DUSP19', 'TRIB1']	5.16/17.47	0.000124	0.0489	12.46	HNSC
regulation of histone H3-K36 methylation	GO:0000414	1/1	['NSD1']	3.02/3.02	7.79e-07	0.00955	Inf	KIRC
selective autophagy	GO:0061912	2/2	['KLHL3', 'SQSTM1']	2.82/2.82	2.01e-06	0.0123	Inf	KIRC
B cell differentiation	GO:0030183	18/73	['IFNA7', 'IFNA10', 'HDAC4', 'IFNA21', 'IFNA14', 'SP3', 'IFNE', 'IFNA5', 'IFNB1', 'IFNA1', 'IFNA6', 'IFNA4', 'IFNW1', 'ITGA4', 'IFNA2', 'IFNA16', 'IFNA17', 'IFNA8']	10.72/73.30	5.43e-08	0.000666	25.03	KIRP
natural killer cell activation involved in immune response	GO:0002323	15/18	['IFNA7', 'IFNA10', 'IFNA21', 'IFNA14', 'IFNE', 'IFNA5', 'IFNB1', 'IFNA1', 'IFNA6', 'IFNA4', 'IFNW1', 'IFNA2', 'IFNA16', 'IFNA17', 'IFNA8']	4.77/6.06	5.35e-07	0.00328	378.55	KIRP
glossopharyngeal nerve morphogenesis	GO:0021615	2/4	['HOXD3', 'PLXNA4']	4.18/7.11	1.03e-06	0.00379	71.73	KIRP
positive regulation of peptidyl-serine phosphorylation of STAT protein	GO:0033141	15/19	['IFNA7', 'IFNA10', 'IFNA21', 'IFNA14', 'IFNE', 'IFNA5', 'IFNB1', 'IFNA1', 'IFNA6', 'IFNA4', 'IFNW1', 'IFNA2', 'IFNA16', 'IFNA17', 'IFNA8']	4.77/8.25	1.24e-06	0.00379	283.89	KIRP
chemorepulsion of branchiomotor axon	GO:0021793	1/1	['PLXNA4']	3.03/3.03	2.78e-06	0.00567	Inf	KIRP
regulation of negative chemotaxis	GO:0050923	1/1	['PLXNA4']	3.03/3.03	2.78e-06	0.00567	Inf	KIRP
sarcomerogenesis	GO:0048769	1/3	['TTN']	3.61/5.56	3.57e-06	0.00626	35.72	KIRP
cell morphogenesis involved in differentiation	GO:0000904	1/1	['RELN']	2.81/2.81	6.93e-06	0.00938	Inf	KIRP
spinal cord patterning	GO:0021511	1/1	['RELN']	2.81/2.81	6.93e-06	0.00938	Inf	KIRP
response to exogenous dsRNA	GO:0043330	16/32	['IFNA7', 'IFNA10', 'RFTN2', 'IFNA14', 'IFNE', 'IFNA21', 'IFNA5', 'IFNB1', 'IFNA1', 'IFNA6', 'IFNA4', 'IFNW1', 'IFNA2', 'IFNA16', 'IFNA17', 'IFNA8']	5.63/21.11	8.1e-06	0.00938	75.98	KIRP
T cell activation involved in immune response	GO:0002286	15/23	['IFNA7', 'IFNA10', 'IFNA21', 'IFNA14', 'IFNE', 'IFNA5', 'IFNB1', 'IFNA1', 'IFNA6', 'IFNA4', 'IFNW1', 'IFNA2', 'IFNA16', 'IFNA17', 'IFNA8']	4.77/11.15	8.41e-06	0.00938	141.92	KIRP
skeletal muscle myosin thick filament assembly	GO:0030241	1/3	['TTN']	3.61/6.50	9.96e-06	0.0102	35.72	KIRP
B cell proliferation	GO:0042100	16/33	['IFNA7', 'IFNA10', 'IFNA21', 'IFNA14', 'IFNE', 'HSPD1', 'IFNA5', 'IFNB1', 'IFNA1', 'IFNA6', 'IFNA4', 'IFNW1', 'IFNA2', 'IFNA16', 'IFNA17', 'IFNA8']	5.57/23.15	1.16e-05	0.011	71.51	KIRP
cerebral cortex GABAergic interneuron fate commitment	GO:0021893	2/2	['DLX1', 'DLX2']	2.58/2.58	1.83e-05	0.0149	Inf	KIRP
positive regulation of amacrine cell differentiation	GO:1902871	2/2	['DLX1', 'DLX2']	2.58/2.58	1.83e-05	0.0149	Inf	KIRP
cell-matrix adhesion	GO:0007160	6/95	['ITGAV', 'MKLN1', 'HOXD3', 'SGCE', 'ITGA4', 'COL3A1']	9.60/118.25	3.97e-05	0.0304	4.89	KIRP
detection of muscle stretch	GO:0035995	1/7	['TTN']	3.61/9.50	4.71e-05	0.034	11.9	KIRP
skeletal muscle thin filament assembly	GO:0030240	1/6	['TTN']	3.61/10.55	6.03e-05	0.0411	14.29	KIRP
insulin receptor recycling	GO:0038020	1/1	['SORL1']	2.91/2.91	1.5e-08	4.61e-05	Inf	LGG
negative regulation of neurofibrillary tangle assembly	GO:1902997	1/1	['SORL1']	2.91/2.91	1.5e-08	4.61e-05	Inf	LGG
positive regulation of choline O-acetyltransferase activity	GO:1902771	1/1	['SORL1']	2.91/2.91	1.5e-08	4.61e-05	Inf	LGG
positive regulation of early endosome to recycling endosome transport	GO:1902955	1/1	['SORL1']	2.91/2.91	1.5e-08	4.61e-05	Inf	LGG
negative regulation of metalloendopeptidase activity involved in amyloid precursor protein catabolic process	GO:1902963	1/2	['SORL1']	2.91/3.76	1.43e-07	0.000352	543.42	LGG
negative regulation of tau-protein kinase activity	GO:1902948	1/3	['SORL1']	2.91/4.83	2.35e-07	0.00048	271.7	LGG
positive regulation of adipose tissue development	GO:1904179	1/5	['SORL1']	2.91/6.90	5.14e-07	0.000901	135.83	LGG
calcium ion export	GO:1901660	1/1	['ATP2B4']	2.06/2.06	2.96e-06	0.0033	Inf	LGG
negative regulation of arginine catabolic process	GO:1900082	1/1	['ATP2B4']	2.06/2.06	2.96e-06	0.0033	Inf	LGG
negative regulation of citrulline biosynthetic process	GO:1903249	1/1	['ATP2B4']	2.06/2.06	2.96e-06	0.0033	Inf	LGG
negative regulation of the force of heart contraction	GO:0098736	1/1	['ATP2B4']	2.06/2.06	2.96e-06	0.0033	Inf	LGG
positive regulation of glial cell-derived neurotrophic factor production	GO:1900168	1/3	['SORL1']	2.91/4.35	3.53e-06	0.00361	271.7	LGG
positive regulation of endocytic recycling	GO:2001137	1/6	['SORL1']	2.91/9.72	4.34e-06	0.0041	108.66	LGG
regulation of smooth muscle cell migration	GO:0014910	1/5	['SORL1']	2.91/9.68	5.23e-06	0.00458	135.83	LGG
diet induced thermogenesis	GO:0002024	1/10	['SORL1']	2.91/10.68	6.87e-06	0.00539	60.35	LGG
negative regulation of aspartic-type endopeptidase activity involved in amyloid precursor protein catabolic process	GO:1902960	1/3	['SORL1']	2.91/5.32	7.46e-06	0.00539	271.7	LGG
negative regulation of triglyceride catabolic process	GO:0010897	1/5	['SORL1']	2.91/7.48	7.48e-06	0.00539	135.83	LGG
positive regulation of protein exit from endoplasmic reticulum	GO:0070863	1/11	['SORL1']	2.91/14.74	1.34e-05	0.00915	54.32	LGG
positive regulation of ER to Golgi vesicle-mediated transport	GO:1902953	1/5	['SORL1']	2.91/8.38	1.75e-05	0.0113	135.83	LGG
protein retention in Golgi apparatus	GO:0045053	1/5	['SORL1']	2.91/13.62	1.85e-05	0.0113	135.83	LGG
negative regulation of nitric oxide mediated signal transduction	GO:0010751	1/3	['ATP2B4']	2.06/4.02	2.33e-05	0.0136	271.7	LGG
cellular response to acetylcholine	GO:1905145	1/2	['ATP2B4']	2.06/3.98	2.92e-05	0.0163	543.42	LGG
negative regulation of adenylate cyclase-activating adrenergic receptor signaling pathway involved in heart process	GO:0140199	1/3	['ATP2B4']	2.06/3.93	3.78e-05	0.0201	271.7	LGG
post-Golgi vesicle-mediated transport	GO:0006892	1/19	['SORL1']	2.91/24.67	7.84e-05	0.0392	30.16	LGG
protein maturation	GO:0051604	1/19	['SORL1']	2.91/21.58	7.99e-05	0.0392	30.16	LGG
negative regulation of amyloid-beta formation	GO:1902430	1/18	['SORL1']	2.91/25.64	9.86e-05	0.0465	31.94	LGG
atrial septum development	GO:0003283	1/7	['MDM4']	2.23/11.17	0.000103	0.0468	90.55	LGG
response to vitamin D	GO:0033280	3/15	['CYP24A1', 'STC2', 'BMP7']	4.22/13.68	1.03e-06	0.0126	70.99	LIHC
natural killer cell activation involved in immune response	GO:0002323	16/18	['IFNA7', 'IFNA10', 'IFNA21', 'IFNA14', 'IFNE', 'IFNA5', 'IFNB1', 'IFNK', 'IFNA1', 'IFNA6', 'IFNA4', 'IFNW1', 'IFNA2', 'IFNA16', 'IFNA17', 'IFNA8']	5.14/6.06	2e-07	0.00245	240.87	LUSC
positive regulation of peptidyl-serine phosphorylation of STAT protein	GO:0033141	17/19	['IFNA7', 'IFNA10', 'IFNA21', 'IFNA14', 'IFNE', 'IFNA5', 'IFNK', 'IFNB1', 'IFNA1', 'IFNG', 'IFNA6', 'IFNA4', 'IFNW1', 'IFNA2', 'IFNA16', 'IFNA17', 'IFNA8']	5.79/8.25	1.01e-06	0.0062	256.37	LUSC
positive regulation of synaptic transmission, glutamatergic	GO:0051968	5/27	['NRXN1', 'ADCYAP1', 'CACNG5', 'SHANK2', 'CACNG4']	9.13/37.03	2.49e-06	0.00833	6.71	LUSC
response to exogenous dsRNA	GO:0043330	18/32	['DDX58', 'IFNA7', 'IFNA10', 'IRAK3', 'IFNA14', 'IFNE', 'IFNA21', 'IFNA5', 'IFNK', 'IFNB1', 'IFNA1', 'IFNA6', 'IFNA4', 'IFNW1', 'IFNA2', 'IFNA16', 'IFNA17', 'IFNA8']	7.98/21.11	2.72e-06	0.00833	38.82	LUSC
positive regulation of protein phosphorylation	GO:0001934	18/179	['TESK1', 'FGF23', 'FGF3', 'FGF19', 'SOX9', 'FAM20A', 'TEK', 'AKT1', 'PECAM1', 'CCND2', 'FGF6', 'IFNG', 'CARD14', 'VEGFC', 'CCND1', 'FGF4', 'CD4', 'AXIN2']	22.05/209.52	4.1e-06	0.0101	3.35	LUSC
regulation of apoptotic process	GO:0042981	15/212	['NTF3', 'VCP', 'RTN4', 'LRP5', 'SOX9', 'PTPN6', 'FBXO11', 'TRAF3', 'AKT1', 'FBXO10', 'BIRC5', 'USP36', 'PPP1R13B', 'FRS2', 'DDX42']	21.61/222.08	1.75e-05	0.0357	2.26	LUSC
cardiac conduction	GO:0061337	4/47	['SPTBN4', 'CACNA1C', 'CACNA2D4', 'KCNK6']	8.64/64.67	1.38e-07	0.00169	11.9	PAAD
calcium ion transmembrane transport via high voltage-gated calcium channel	GO:0061577	1/3	['CACNA1C']	3.15/5.02	4.67e-06	0.0287	62.76	PAAD
potassium ion transport	GO:0006813	5/66	['KCNMB4', 'KCNA6', 'KCNA5', 'KCNK6', 'KCNA1']	7.25/75.61	7.43e-06	0.0304	10.55	PAAD
neuroblast proliferation	GO:0007405	2/13	['FRS2', 'KCNA1']	4.16/20.10	1.32e-05	0.034	22.97	PAAD
calcium-mediated signaling using extracellular calcium source	GO:0035585	1/4	['CACNA1C']	3.15/5.93	1.38e-05	0.034	41.84	PAAD
regulation of transcription regulatory region DNA binding	GO:2000677	2/2	['DOT1L', 'ZBTB7A']	4.73/4.73	3.93e-08	0.000482	Inf	READ
negative regulation of collateral sprouting	GO:0048671	2/5	['PTPRS', 'DCC']	4.83/8.66	4.77e-06	0.0158	26.18	READ
lateral sprouting involved in lung morphogenesis	GO:0060490	1/1	['CELSR1']	3.32/3.32	6.43e-06	0.0158	Inf	READ
orthogonal dichotomous subdivision of terminal units involved in lung branching morphogenesis	GO:0060488	1/1	['CELSR1']	3.32/3.32	6.43e-06	0.0158	Inf	READ
planar dichotomous subdivision of terminal units involved in lung branching morphogenesis	GO:0060489	1/1	['CELSR1']	3.32/3.32	6.43e-06	0.0158	Inf	READ
antimicrobial humoral response	GO:0019730	11/54	['AZU1', 'DEFA1', 'DEFA4', 'PRTN3', 'ELANE', 'DEFB1', 'DEFA5', 'DEFA6', 'DEFA3', 'DEFB103A', 'DEFB4A']	7.79/34.43	1.22e-05	0.025	10.23	READ
keratinization	GO:0031424	60/181	['KRT25', 'KRT28', 'KRTAP3-2', 'KRTAP9-7', 'KRTAP9-6', 'KRT36', 'KRTAP9-3', 'KRT33A', 'KRT19', 'KRTAP2-3', 'KRT38', 'KRT40', 'KRTAP4-8', 'KRTAP29-1', 'KRT35', 'KRTAP4-9', 'KRT24', 'KRT17', 'KRT31', 'KRTAP1-1', 'KRTAP3-1', 'KRTAP17-1', 'KRT39', 'KRTAP2-1', 'KRT34', 'KRTAP1-4', 'KRTAP4-5', 'KRTAP9-1', 'KRT20', 'KRT27', 'KRTAP2-2', 'KRTAP9-9', 'KRT10', 'KRT12', 'KRT32', 'KRTAP2-4', 'KRTAP16-1', 'KRT…	36.37/117.94	3.1e-30	3.81e-26	24.42	STAD
cornification	GO:0070268	30/113	['KRT25', 'KRT28', 'FURIN', 'KRT36', 'KRT33A', 'KRT19', 'KRT40', 'KRT38', 'KRT35', 'KRT24', 'KRT17', 'KRT31', 'KRT39', 'KRT34', 'KRT20', 'KRT27', 'CERS3', 'KRT12', 'KRT10', 'KRT32', 'KRT14', 'KRT15', 'KRT33B', 'KRT16', 'JUP', 'KRT13', 'KRT26', 'KRT37', 'KRT9', 'KRT23']	23.11/96.06	3.03e-17	1.86e-13	16.44	STAD
peptidyl-lysine hydroxylation	GO:0017185	5/8	['PLOD3', 'PLOD1', 'VPS33B', 'P3H4', 'FKBP10']	5.91/9.18	4.65e-07	0.0019	71.52	STAD
hair cycle	GO:0042633	9/14	['KRT25', 'KRTAP4-9', 'KRTAP4-7', 'KRTAP4-3', 'KRT14', 'KRTAP4-5', 'KRTAP4-8', 'KRT33B', 'KRT16']	5.17/10.39	1.8e-05	0.0471	78	STAD
positive regulation of mitophagy	GO:1901526	1/2	['VPS13D']	3.50/4.28	1.92e-05	0.0471	42.5	STAD
negative regulation of negative chemotaxis	GO:0050925	2/2	['ROBO1', 'ROBO2']	4.50/4.50	1.61e-12	1.97e-08	Inf	THYM
axon midline choice point recognition	GO:0016199	2/5	['ROBO1', 'ROBO2']	4.50/8.43	2.23e-10	1.37e-06	351.55	THYM
endocardial cushion formation	GO:0003272	2/7	['ROBO1', 'ROBO2']	4.50/10.24	1.96e-09	8e-06	210.91	THYM
positive regulation of Notch signaling pathway involved in heart induction	GO:0035481	2/4	['ROBO1', 'ROBO2']	4.50/7.55	2.59e-08	7.93e-05	527.35	THYM
aorta development	GO:0035904	2/20	['ROBO1', 'ROBO2']	4.50/34.38	3.09e-07	0.000757	58.54	THYM
pulmonary valve morphogenesis	GO:0003184	2/15	['ROBO1', 'ROBO2']	4.50/27.07	4.23e-07	0.000864	81.08	THYM
endothelial cell-matrix adhesion	GO:0090673	1/1	['ADAMTS9']	2.22/2.22	1.61e-06	0.00281	Inf	THYM
regulation of macrophage colony-stimulating factor production	GO:1901256	1/1	['FOXP1']	2.03/2.03	5e-06	0.00766	Inf	THYM
ventricular septum morphogenesis	GO:0060412	2/30	['ROBO1', 'ROBO2']	4.50/53.27	7.24e-06	0.00987	37.61	THYM
positive regulation of axonogenesis	GO:0050772	2/31	['ROBO1', 'ROBO2']	4.50/55.02	8.27e-06	0.0101	36.31	THYM
outflow tract septum morphogenesis	GO:0003148	2/26	['ROBO1', 'ROBO2']	4.50/42.64	1.47e-05	0.0164	43.89	THYM
regulation of defense response to bacterium	GO:1900424	1/2	['FOXP1']	2.03/3.02	1.61e-05	0.0165	512.31	THYM
olfactory bulb interneuron development	GO:0021891	1/3	['ROBO2']	2.45/5.21	1.98e-05	0.018	256.14	THYM
aortic valve morphogenesis	GO:0003180	2/31	['ROBO1', 'ROBO2']	4.50/47.66	2.06e-05	0.018	36.31	THYM

## Sheet: Table S8
Gene	P-value of CNA term	P-value of sex term	P-value of interaction of CNA and sex	Estimate value of CNA term	Estimate value of sex term	Estimate value of interaction of CNA and sex	Cancer
DEXI	5.45489e-45	0.681161	0.0867533	0.622899	0.0168288	-0.197153	BLCA
SNN	1.1423e-24	0.494141	0.468968	0.792901	-0.0561565	-0.16744	BLCA
TNFRSF17	0.99798	0.00916955	0.791867	0.000205133	0.23275	-0.0665779	BLCA
METTL22	1.36346e-70	0.566385	0.70259	0.532555	-0.018033	-0.0296324	BLCA
PMM2	2.79089e-58	0.381953	0.0194777	0.590815	0.03731	0.242003	BLCA
CARHSP1	9.32572e-36	0.126668	0.956156	0.789445	-0.11454	0.0100202	BLCA
EMP2	1.25603e-16	0.00635794	0.657508	0.872532	-0.298857	0.125441	BLCA
TEKT5	3.00102e-15	0.0767326	0.590521	0.619385	-0.145501	0.120591	BLCA
TVP23A	1.85947e-05	0.534411	0.118164	0.136329	-0.0212789	-0.149266	BLCA
SOCS1	4.37174e-06	0.109415	0.0316635	0.520922	0.195045	-0.724566	BLCA
LITAF	1.55935e-08	0.126323	0.225196	0.459808	0.137015	-0.306276	BLCA
TXNDC11	1.16985e-53	0.484619	0.854375	0.640591	0.0282624	0.0208836	BLCA
RSL1D1	2.08866e-46	0.612112	0.0779475	0.648845	0.0221835	0.218121	BLCA
GSPT1	4.62238e-50	0.984078	0.329643	0.701728	-0.000898872	0.124515	BLCA
ABAT	5.60283e-07	0.81423	0.123844	0.423467	-0.0267902	0.43241	BLCA
TMEM186	9.63236e-81	0.640696	0.0439925	0.737986	0.0193732	0.208837	BLCA
USP7	2.35876e-70	0.597156	0.0101111	0.709107	-0.0224379	0.266843	BLCA
GRIN2A	0.296805	0.113154	0.183065	0.0194893	0.0356263	0.0705311	BLCA
ATF7IP2	5.16074e-05	0.0443134	0.233068	0.418015	-0.22306	0.342618	BLCA
NUBP1	2.45907e-59	0.757136	0.455369	0.731404	0.0127227	-0.085572	BLCA
CIITA	0.00570126	0.75176	0.205455	0.263117	0.0322449	-0.360344	BLCA
CLEC16A	2.96588e-56	0.0870893	0.141548	0.520899	-0.0552465	0.130291	BLCA
RMI2	7.8267e-27	0.993554	0.437825	0.947499	-0.000717837	-0.191321	BLCA
ZC3H7A	9.59684e-29	0.826541	0.0501002	0.455048	0.00933656	0.23564	BLCA
SNX29	2.15749e-12	0.469083	0.835301	0.319904	0.0374368	-0.0293091	BLCA
CPPED1	1.65782e-15	0.54906	0.468873	0.786566	-0.0595128	-0.208004	BLCA
RPUSD3	1.76489e-42	0.328632	0.185355	0.574908	-0.0452528	0.12363	BLCA
JAGN1	1.50045e-56	0.33109	0.569661	0.700157	0.0451773	-0.0568061	BLCA
PRRT3	3.60825e-20	0.734688	0.280707	0.501511	-0.0220124	0.150467	BLCA
VHL	2.97099e-33	0.178153	0.838713	0.704622	-0.0934985	-0.0293317	BLCA
RPL32	1.65625e-34	0.173842	0.0776207	0.668378	-0.0940008	0.168187	BLCA
DPH3	1.15906e-19	0.974333	0.865657	0.595605	-0.00172653	-0.0222037	BLCA
IL5RA	4.18516e-07	0.0120939	0.0168754	0.0535693	0.0251566	-0.0573258	BLCA
SETMAR	7.20789e-29	0.133348	0.973818	0.798839	-0.0957872	-0.00510715	BLCA
ARL8B	7.25119e-25	0.67702	0.96601	0.555305	0.0218589	0.0044491	BLCA
EDEM1	2.97798e-13	0.325519	0.754826	0.556733	-0.075663	0.0477933	BLCA
OXTR	0.00710011	0.670475	0.937717	0.186754	0.0351834	-0.0137441	BLCA
THUMPD3	4.09154e-62	0.75689	0.465222	0.611146	-0.0122824	0.0588339	BLCA
CPNE9	0.000121622	0.541728	0.748894	0.0591826	-0.0117919	0.0124316	BLCA
BRPF1	3.22785e-53	0.0811796	0.53768	0.599804	-0.0725039	0.0515338	BLCA
OGG1	4.85013e-37	0.836688	0.479888	0.520635	-0.00942978	-0.0651248	BLCA
CAMK1	2.59006e-07	0.489181	0.0804637	0.275825	0.0451996	-0.230504	BLCA
TADA3	8.93639e-41	0.415441	0.186314	0.591318	-0.0397933	0.130179	BLCA
ARPC4	1.22212e-45	0.883869	0.848836	0.63718	0.00714958	0.01879	BLCA
IL17RE	2.25914e-06	0.317525	0.21736	0.431118	0.111567	0.296172	BLCA
IL17RC	2.57876e-16	0.739449	0.0916073	0.465161	-0.0227576	0.248156	BLCA
CRELD1	2.3885e-19	0.0352626	0.0869354	0.497968	-0.139597	0.243354	BLCA
EMC3	3.75765e-55	0.984199	0.307171	0.600338	0.000815659	0.0903117	BLCA
BRK1	2.50778e-58	0.170429	0.0844748	0.704953	-0.0653906	0.176248	BLCA
TATDN2	1.03667e-32	0.748315	0.281823	0.467833	-0.0148542	0.103657	BLCA
GHRL	3.55472e-05	0.0468246	0.871619	0.0919297	0.0526981	-0.00898277	BLCA
SEC13	1.44458e-53	0.839622	0.354063	0.708231	0.00961429	0.0923637	BLCA
TIMP4	9.19062e-07	0.940902	0.184157	0.320653	-0.00806916	-0.181563	BLCA
TSEN2	3.41546e-57	0.00902848	0.0601702	0.588175	-0.130584	0.117005	BLCA
MKRN2OS	2.5492e-14	0.041713	0.00579272	0.507078	-0.20479	0.35912	BLCA
TMEM40	0.0120857	0.627771	0.0171028	0.262706	-0.078069	0.502318	BLCA
CAND2	1.09218e-07	0.844573	0.00766183	0.281258	-0.0157087	-0.281	BLCA
WNT7A	0.587347	0.249507	0.98049	0.0592166	0.162821	0.00622593	BLCA
CHCHD4	1.23638e-55	0.515818	0.622335	0.730206	0.0296262	-0.0414056	BLCA
TMEM43	1.57048e-30	0.0899248	0.397778	0.598091	0.0937931	-0.0861276	BLCA
LSM3	1.51152e-48	0.621036	0.521825	0.726273	-0.024134	0.0572356	BLCA
CCDC174	4.68283e-53	0.370072	0.332549	0.739941	-0.0380454	0.0772819	BLCA
NR2C2	5.78722e-23	0.637356	0.0432479	0.671017	-0.0313071	-0.251832	BLCA
MRPS25	9.43858e-50	0.375936	0.711569	0.91774	-0.0493179	-0.0385268	BLCA
CAPN7	4.33378e-31	0.787435	0.676575	0.657198	-0.0131885	-0.0489812	BLCA
METTL6	4.33123e-49	0.184821	0.224118	0.561305	0.0409656	-0.0904649	BLCA
EAF1	6.78404e-32	0.581945	0.195765	0.741852	-0.0296725	-0.168137	BLCA
BTD	1.27165e-14	0.0674891	0.315734	0.49021	-0.104881	0.138559	BLCA
GALNT15	0.361141	0.0543229	0.713324	0.07018	0.142306	-0.065558	BLCA
OXNAD1	1.80517e-42	0.675156	0.0395541	0.586187	-0.0137251	-0.16524	BLCA
RAB5A	3.38377e-47	0.988147	0.660469	0.866	0.000668663	-0.0501372	BLCA
PP2D1	2.06858e-15	0.127031	0.722851	0.101527	-0.0161115	-0.00954747	BLCA
CNTN4	0.324578	0.845506	0.832022	0.0343994	0.00629197	-0.0163268	BLCA
LRRN1	0.000725485	0.441983	0.340457	0.457432	-0.101172	-0.307346	BLCA
ITPR1	8.47132e-05	0.35491	0.076123	0.31562	-0.0733138	-0.288306	BLCA
BHLHE40	0.572249	0.757439	0.279021	-0.0790075	-0.0430197	0.30785	BLCA
LMCD1	0.635648	0.0771047	0.692415	0.0498541	0.211814	0.102902	BLCA
SSUH2	4.49411e-07	0.0661495	0.996704	0.0499498	0.020366	9.95513e-05	BLCA
RAD18	1.53513e-39	0.779961	0.534754	0.572058	0.0138377	-0.0633906	BLCA
SRGAP3	0.0254426	0.639576	0.980496	0.11114	0.0300954	-0.00310302	BLCA
MTMR14	1.01717e-64	0.447649	0.647572	0.63155	-0.0295602	0.0357373	BLCA
ARPC4-TTLL3	6.24933e-08	0.0808075	0.477231	0.0679926	-0.0268037	0.0219401	BLCA
TTLL3	5.47904e-07	0.0720742	0.149443	0.358056	-0.157536	0.254094	BLCA
FANCD2	3.82477e-33	0.646646	0.21362	0.612205	-0.0280512	-0.162682	BLCA
FANCD2OS	6.35337e-10	0.730468	0.123476	0.0444468	0.00318191	-0.0304421	BLCA
IRAK2	5.18341e-08	0.209195	0.0172473	0.543084	-0.158366	0.626387	BLCA
SLC6A11	5.00965e-12	0.866385	0.0410503	0.569228	-0.0181098	-0.345911	BLCA
SLC6A1	0.482212	0.607066	0.45274	0.0195609	0.0191607	-0.0432506	BLCA
HRH1	0.000128739	0.713843	0.72654	0.24974	-0.032746	-0.047979	BLCA
VGLL4	1.87954e-12	0.609456	0.116907	0.391766	-0.0414228	-0.201192	BLCA
TAMM41	6.97908e-60	0.480544	0.575067	0.467218	-0.0252767	-0.0289445	BLCA
SYN2	1.6357e-06	0.928737	0.643484	0.218108	0.0068896	-0.0445685	BLCA
PPARG	3.75419e-15	0.00409206	0.218632	0.896134	-0.563561	0.288013	BLCA
IQSEC1	5.89847e-18	0.895046	0.242418	0.397552	-0.00843565	-0.10199	BLCA
NUP210	1.50486e-15	0.711453	0.115282	0.835102	-0.0519051	-0.377164	BLCA
HDAC11	5.42903e-16	0.297785	0.783309	0.466568	0.078052	-0.0355714	BLCA
XPC	9.69178e-21	0.818909	0.092853	0.511043	-0.0136473	0.185279	BLCA
SLC6A6	2.17963e-08	0.796151	0.934339	0.505107	0.0265285	-0.0154056	BLCA
GRIP2	0.923156	0.777743	0.918978	-0.00171893	-0.00548454	0.00365314	BLCA
FGD5	0.356943	0.251062	0.202861	-0.0937012	-0.121886	0.252823	BLCA
RBSN	2.03247e-53	0.952246	0.0564988	0.725486	0.00251084	-0.149948	BLCA
SH3BP5	1.48356e-15	0.901982	0.5936	0.743964	0.0103287	0.107537	BLCA
COLQ	4.48667e-12	0.742571	0.977749	0.369258	-0.0158709	0.00324666	BLCA
HACL1	1.18216e-28	0.808397	0.948805	0.711168	-0.0134091	0.00855482	BLCA
RFTN1	0.240916	0.500661	0.876883	-0.147988	0.0730333	-0.0410369	BLCA
PLCL2	0.351928	0.565365	0.778213	0.0879127	-0.0490561	-0.0598105	BLCA
SATB1	4.95092e-10	0.0630914	0.332371	0.642303	-0.170144	0.223654	BLCA
KCNH8	0.0240829	0.246476	0.688123	0.116472	-0.0559043	0.0482631	BLCA
KAT2B	1.43164e-19	0.143622	0.783845	0.874971	-0.11787	0.0553587	BLCA
SGO1	5.16872e-21	0.369609	0.585019	0.796739	-0.0630225	-0.096088	BLCA
TRNT1	4.85207e-46	0.689449	0.159108	0.647213	-0.0151763	-0.128247	BLCA
CRBN	1.39124e-50	0.143042	0.906735	0.689019	-0.0557442	-0.0106698	BLCA
SUMF1	3.22894e-23	0.666614	0.438183	0.746406	-0.028999	0.126752	BLCA
SETD5	1.9247e-37	0.212071	0.809959	0.611195	-0.0701269	-0.0273735	BLCA
ATP2B2	0.132823	0.123868	0.127617	0.0204167	0.0261201	0.0540016	BLCA
ATG7	1.94394e-32	0.617122	0.186407	0.428062	-0.0228043	-0.0938174	BLCA
MKRN2	3.37371e-75	0.132922	0.689497	0.662	-0.06773	-0.0232244	BLCA
RAF1	7.23617e-81	0.046117	0.0476501	0.672919	-0.0857478	-0.110152	BLCA
FBLN2	0.0931817	0.0182627	0.822152	0.243881	0.439227	0.0748286	BLCA
C3orf20	3.3454e-07	0.726172	0.108915	0.0835171	-0.00574992	-0.0495535	BLCA
ANKRD28	4.78045e-23	0.967339	0.815947	0.50418	-0.0018787	0.0257906	BLCA
TBC1D5	3.2042e-09	0.478115	0.381467	0.374663	-0.0418755	0.119004	BLCA
EFHB	9.01391e-10	0.445352	0.411447	0.134005	0.0140711	-0.0383815	BLCA
ZNF385D	0.380078	0.258383	0.875019	0.0326662	0.0369683	-0.0101588	BLCA
MRPL36	1.2968e-53	0.194505	0.305097	0.68546	0.0765596	-0.0783205	BLCA
IRX2	0.547225	0.749849	0.0859902	0.0437671	0.0325088	0.237538	BLCA
NKD2	0.774165	0.336076	0.0927042	0.0323539	-0.16849	0.369783	BLCA
SLC12A7	3.44244e-15	0.754565	0.171853	0.546373	-0.0323633	0.177625	BLCA
TERT	8.15569e-06	0.806404	0.729735	0.219071	-0.018605	-0.0327798	BLCA
CLPTM1L	6.4912e-77	0.276773	0.128476	0.783782	0.0562642	-0.100213	BLCA
LPCAT1	2.20196e-21	0.337261	0.0849029	0.779307	0.115319	-0.268403	BLCA
NDUFS6	5.2459e-40	0.876054	0.783534	0.669139	-0.0109047	0.0248662	BLCA
ICE1	4.52568e-39	0.6384	0.420194	0.674825	0.0284451	-0.0672867	BLCA
MED10	1.62223e-39	0.183869	0.298726	0.67657	0.078451	0.0847145	BLCA
UBE2QL1	0.692213	0.657662	0.936483	-0.0156669	0.0224688	-0.00558254	BLCA
NSUN2	8.21978e-51	0.521901	0.968522	0.726159	0.0346496	-0.00293972	BLCA
SRD5A1	3.2742e-22	0.0240534	0.642661	0.650453	0.185197	0.0522849	BLCA
C5orf49	0.0093546	0.141379	0.616768	0.0852446	-0.0650174	0.0295862	BLCA
CCT5	8.96851e-40	0.921555	0.917535	0.753704	0.0074238	0.0103151	BLCA
CMBL	6.22438e-18	0.00511342	0.993573	0.774121	0.355431	0.00134413	BLCA
ROPN1L	2.92681e-06	0.577588	0.726997	0.0795242	0.0137883	-0.0114243	BLCA
ADCY2	0.199757	0.334945	0.448101	0.0246105	0.0254299	-0.0266632	BLCA
MTRR	1.89424e-40	0.666442	0.971124	0.57206	-0.0223235	0.00250564	BLCA
FASTKD3	1.6184e-52	0.80102	0.847287	0.592176	-0.0113445	-0.0116065	BLCA
ANKRD33B	0.00669016	0.290194	0.0381569	0.133172	0.0773102	0.200327	BLCA
DAP	7.78271e-31	0.0984694	0.996026	0.744168	-0.146598	-0.000580015	BLCA
DNAH5	0.00154663	0.697463	0.61416	0.0939413	-0.0164925	0.0277568	BLCA
TRIO	3.65188e-29	0.217386	0.509858	0.596891	0.0884625	-0.0606967	BLCA
ANKH	1.352e-08	0.080625	0.139126	0.482326	0.213407	-0.233082	BLCA
ADAMTS16	0.892541	0.245936	0.873556	-0.0082772	0.0931632	0.0175908	BLCA
SEMA5A	1.63748e-09	0.736356	0.0102834	0.807665	-0.0633257	-0.640301	BLCA
CTNND2	0.000388111	0.634662	0.457786	0.16276	-0.032697	-0.0658951	BLCA
OTULIN	1.65083e-49	0.898911	0.606929	0.582946	-0.00637645	-0.0333505	BLCA
PLPP6	5.44115e-41	0.0395341	0.0532834	0.635404	0.10171	0.204094	BLCA
RLN2	9.72495e-21	0.240817	0.00195333	0.445341	-0.0629191	-0.290493	BLCA
RLN1	3.50912e-15	0.264488	0.00117518	0.308598	-0.0500173	-0.254483	BLCA
SLC1A1	0.00460612	0.906423	0.298648	0.212821	-0.0103646	-0.195076	BLCA
CDC37L1	7.70647e-60	0.0415228	0.00179109	0.612684	0.079887	0.260446	BLCA
CD274	6.83602e-22	0.294048	0.601977	1.01297	0.12434	0.107043	BLCA
PDCD1LG2	2.3696e-09	0.118382	0.0764302	0.559557	0.170924	0.336202	BLCA
RANBP6	1.30948e-42	0.339639	0.495094	0.715536	-0.0489267	-0.0615182	BLCA
IL33	0.691965	0.00885161	0.133149	-0.0610797	0.447172	0.441218	BLCA
VLDLR	3.36951e-06	0.00941482	0.079856	0.350886	-0.222272	-0.338959	BLCA
PUM3	6.10892e-63	0.0135872	0.00846846	0.903074	0.127139	0.307485	BLCA
RFX3	9.70264e-17	0.132046	0.479745	0.324083	-0.0644502	-0.0672693	BLCA
SPATA6L	1.9755e-05	0.070273	0.855375	0.113368	-0.0561791	0.0120537	BLCA
AK3	5.51572e-42	0.909113	0.0368702	0.68632	-0.00635829	0.24744	BLCA
RCL1	1.54935e-69	0.572692	0.205345	0.727759	0.023374	0.111564	BLCA
JAK2	8.21904e-20	0.218865	0.660611	0.568936	0.0859207	0.0531287	BLCA
PLGRKT	2.97311e-55	0.133587	0.140961	0.967702	0.0942055	0.160203	BLCA
RIC1	2.37384e-36	0.835797	0.168664	0.54375	-0.00951852	0.109732	BLCA
ERMP1	0.00131744	0.194196	0.932083	0.356002	-0.168612	0.0191716	BLCA
KIAA2026	4.60466e-23	0.196304	0.392609	0.46828	-0.0649353	0.0752112	BLCA
MLANA	1.80285e-13	0.0625921	0.526743	0.0779498	-0.0225514	-0.0132611	BLCA
UHRF2	3.54521e-46	0.313916	0.26197	0.693205	-0.0472941	-0.09088	BLCA
GLDC	0.0780962	0.0269132	0.320448	0.266897	-0.370281	-0.286062	BLCA
KDM4C	1.98031e-32	0.170146	0.328563	0.371449	-0.0435649	-0.0533361	BLCA
SMARCA2	2.90757e-18	0.894039	0.869624	0.624992	0.0108415	0.0304267	BLCA
GLIS3	7.08979e-14	0.851245	0.0546802	0.398969	0.0117072	-0.254491	BLCA
FAM8A1	3.48804e-32	0.893785	0.0353186	0.556042	-0.00732545	-0.234498	BLCA
GMNN	3.12792e-24	0.722318	0.234288	0.841291	0.0285572	-0.225323	BLCA
MYLIP	1.26832e-12	0.321639	0.00604208	0.808837	-0.115831	-0.745147	BLCA
RBM24	0.0205207	0.0252378	0.155879	0.101388	0.131656	-0.227111	BLCA
NHLRC1	1.29663e-14	0.339498	0.169321	0.416002	0.0693757	0.200962	BLCA
TPMT	2.1765e-45	0.0429442	0.441883	0.629302	0.110494	-0.0839805	BLCA
DEK	2.80236e-31	0.264421	0.897638	0.778645	0.103368	0.0229307	BLCA
RNF144B	4.875e-10	0.0318173	0.242385	0.477191	0.249179	0.249977	BLCA
ID4	4.04236e-05	0.181038	0.0424069	0.336809	-0.240076	0.364422	BLCA
SOX4	7.71815e-22	0.280794	0.447674	0.456993	-0.124254	0.0786146	BLCA
MRS2	1.77452e-76	0.614682	0.872452	0.688909	0.0208738	0.0137123	BLCA
GPLD1	6.26342e-09	0.468895	0.497804	0.285606	-0.0480738	-0.0933301	BLCA
TDP2	1.93468e-44	0.00784348	0.836324	0.64906	0.131962	-0.0234465	BLCA
ACOT13	9.05667e-42	0.12714	0.108417	0.629048	0.0761601	0.183776	BLCA
C6orf62	3.41701e-37	0.66181	0.635613	0.676428	0.0238078	-0.0598436	BLCA
JARID2	1.3339e-25	0.833174	0.348359	0.755465	-0.0161467	-0.129927	BLCA
DTNBP1	2.788e-40	0.62049	0.00123137	0.644249	-0.0243726	-0.280335	BLCA
GMPR	3.17532e-10	0.786496	0.059998	0.554622	-0.0284762	-0.445704	BLCA
ATXN1	0.000103377	0.200529	0.0834913	0.207098	0.0854409	-0.218271	BLCA
CAP2	1.34112e-08	0.506424	0.138683	0.393696	0.0638052	-0.305759	BLCA
NUP153	1.0164e-32	0.482569	0.0200444	0.709582	0.0494498	-0.332062	BLCA
KDM1B	1.76052e-33	0.653622	0.733005	0.603362	0.0299682	0.0449067	BLCA
MBOAT1	6.18814e-22	0.778835	0.395915	0.563687	0.0364205	-0.104047	BLCA
E2F3	1.49333e-101	0.67681	0.000858489	0.751665	-0.0267141	-0.204643	BLCA
DCDC2	5.44903e-08	0.239177	0.0657178	0.310396	-0.0982425	-0.306002	BLCA
ALDH5A1	1.8778e-14	0.777055	0.735191	0.715012	-0.0331467	-0.086552	BLCA
KIAA0319	0.000337487	0.216563	0.680053	0.124693	0.05532	0.0403441	BLCA
KIF13A	5.392e-14	0.0062966	0.294786	0.406494	0.201949	-0.151355	BLCA
CDKAL1	7.03437e-64	0.910696	0.782631	0.551009	-0.00806121	-0.0184588	BLCA
MEOX2	0.215432	0.460692	0.881701	-0.089744	0.0634739	-0.0256107	BLCA
ANKMY2	4.6102e-27	0.796042	0.306301	0.638419	0.0173699	-0.128701	BLCA
AGR2	0.32391	0.611672	0.383806	0.237683	0.161731	0.493717	BLCA
AGR3	0.374353	0.0758537	0.742366	0.0990841	0.268565	0.0880789	BLCA
TWIST1	0.598494	0.159452	0.610125	0.067976	0.235182	0.169277	BLCA
ITGB8	3.25993e-07	0.0934772	0.411478	0.483402	0.201791	-0.195768	BLCA
CDCA7L	0.245546	0.107184	0.782661	0.15324	0.237523	-0.0937065	BLCA
ETV1	0.170264	0.612921	0.802883	-0.106283	-0.0372804	0.0395086	BLCA
AGMO	0.000517163	0.18506	0.970345	0.264707	-0.11694	-0.00688736	BLCA
SOSTDC1	0.841937	0.753748	0.79569	0.0165752	0.0311871	-0.045785	BLCA
BZW2	8.66494e-22	0.794297	0.888383	0.602964	0.0186205	-0.0188465	BLCA
AHR	1.73261e-11	0.200078	0.578075	0.67476	-0.177117	0.140235	BLCA
MACC1	1.84585e-08	0.311359	0.850733	0.580429	-0.131761	-0.0453829	BLCA
SP4	1.58281e-08	0.646817	0.943563	0.273596	-0.0239126	-0.00806623	BLCA
DNAH11	0.739748	0.553231	0.0630977	-0.00894979	-0.0181616	0.129879	BLCA
DGKB	0.915376	0.827367	0.550176	-0.00245575	0.00522481	-0.0300996	BLCA
SNX13	4.55198e-31	0.285497	0.0934336	0.470514	0.0558355	-0.155145	BLCA
HDAC9	0.130528	0.0424784	0.655432	0.0691274	0.123934	0.0492489	BLCA
TSPAN13	2.56851e-12	0.264364	0.968713	0.653113	0.132479	-0.00828795	BLCA
SF3B4	6.14738e-55	0.208958	0.378746	0.653041	-0.0605671	0.0846808	BLCA
APH1A	3.03131e-56	0.484725	0.22756	0.68003	-0.0355878	0.120514	BLCA
CIART	6.19716e-05	0.408203	0.78909	0.330381	0.0942587	0.0597199	BLCA
ECM1	0.426177	0.0227172	0.080587	0.0950538	0.408844	-0.609924	BLCA
C1orf56	1.21802e-28	0.907183	0.680095	0.517628	-0.00740677	0.0537313	BLCA
LYSMD1	5.67827e-46	0.0508104	0.0558936	0.621545	-0.110124	0.222107	BLCA
RFX5	4.55035e-15	0.922294	0.153139	0.443275	-0.00782095	-0.229499	BLCA
PSMB4	5.19457e-58	0.823969	0.816926	0.705205	-0.0119387	0.0244668	BLCA
MRPL9	5.27615e-62	0.944723	0.869496	0.682415	0.00365171	0.016302	BLCA
C2CD4D	1.5638e-11	0.732209	0.325675	0.22834	0.0171645	-0.091421	BLCA
THEM5	6.38652e-11	0.610368	0.528215	0.544532	0.0629873	-0.144507	BLCA
S100A10	0.434215	0.00374771	0.26528	0.115125	0.626409	-0.446301	BLCA
CRCT1	0.0880311	0.440141	0.905685	-0.318616	0.19671	0.0582992	BLCA
SPRR1A	0.0310663	0.904145	0.608098	0.650875	0.0458795	-0.408511	BLCA
SPRR3	0.258332	0.744734	0.61697	0.30836	0.112315	0.353427	BLCA
SPRR1B	0.567396	0.0712151	0.38486	-0.185579	0.722862	-0.670578	BLCA
SPRR2D	0.223222	0.00400412	0.275332	-0.267401	0.782018	-0.569267	BLCA
SPRR2A	0.176035	0.0183899	0.454207	-0.341467	0.733427	-0.455422	BLCA
S100A9	0.275685	0.309972	0.0556702	0.370121	0.419002	-1.54408	BLCA
S100A12	0.57112	0.25996	0.213723	0.117091	0.283246	-0.61037	BLCA
S100A8	0.379961	0.219155	0.0589089	0.329751	0.560733	-1.68426	BLCA
S100A7	0.463081	0.943232	0.225375	0.315949	-0.0340198	-1.15358	BLCA
S100A6	0.745839	0.00704082	0.00385806	0.053335	-0.506011	1.17352	BLCA
S100A5	0.00068211	0.081596	0.264756	0.434293	-0.251594	0.347855	BLCA
S100A4	0.225936	0.0394641	0.0726305	-0.269758	-0.52206	0.983031	BLCA
S100A3	0.0076917	0.805031	0.75465	-0.444095	0.0465153	-0.127293	BLCA
S100A16	0.573271	0.395519	0.544934	0.0980626	0.163465	0.252834	BLCA
S100A13	4.56036e-05	0.30246	0.836992	0.437253	0.119735	0.0519641	BLCA
S100A1	0.00180465	0.298384	0.0299218	0.171211	-0.0615777	0.282745	BLCA
CHTOP	1.48889e-47	0.719093	0.868536	0.590786	-0.0138762	-0.0140112	BLCA
SNAPIN	3.72824e-42	0.81004	0.826583	0.681729	0.0115533	0.0231284	BLCA
SLC27A3	1.42434e-09	0.319799	0.326151	0.438994	0.0774905	0.169701	BLCA
CRTC2	2.77498e-51	0.0019596	0.0191249	0.688051	-0.130488	0.222401	BLCA
CREB3L4	5.14173e-18	0.146433	0.220318	0.8351	-0.142165	0.270978	BLCA
RAB13	3.45877e-06	0.653453	0.868053	0.335633	0.0340212	0.0284385	BLCA
RPS27	2.58495e-14	0.819168	0.273309	0.579557	-0.017811	0.193122	BLCA
C1orf43	7.94283e-52	0.109409	0.156861	0.683787	-0.0695401	0.138251	BLCA
HAX1	3.5622e-46	0.727705	0.147858	0.663227	-0.015824	0.148126	BLCA
CHRNB2	0.642638	0.841804	0.207294	0.0212265	-0.00973659	0.146015	BLCA
PBXIP1	6.73078e-09	0.127883	0.345256	0.516907	-0.143798	0.211651	BLCA
SHC1	6.2328e-10	0.490048	0.314884	0.566058	0.0667683	-0.231143	BLCA
EFNA4	5.75135e-14	0.309495	0.526834	0.627131	-0.089002	0.1331	BLCA
EFNA3	0.000151961	0.469785	0.267672	0.385875	0.0793355	0.292417	BLCA
EFNA1	5.72827e-07	0.942803	0.0869381	0.64568	0.00996233	0.571453	BLCA
SLC50A1	3.88913e-24	0.627184	0.784824	0.847656	-0.0415477	0.0560637	BLCA
TRIM46	6.25598e-09	0.58116	0.82774	0.332064	-0.0337176	0.0319206	BLCA
MTX1	1.44365e-47	0.467159	0.6465	0.665189	0.031857	-0.0481901	BLCA
SCAMP3	1.04511e-35	0.155018	0.509391	0.653102	-0.0725062	0.0808874	BLCA
RUSC1	1.49785e-32	0.176891	0.833446	0.693737	-0.0760991	0.0285404	BLCA
SSR2	6.79035e-35	0.147219	0.251506	0.701913	-0.0795315	0.161944	BLCA
RAB25	0.0559153	0.277231	0.0854032	0.363217	-0.217247	0.888078	BLCA
BGLAP	6.35729e-05	0.00130488	0.00127056	0.251868	-0.203765	0.528026	BLCA
PAQR6	3.09024e-09	0.0405609	0.319238	0.675922	-0.231324	0.290248	BLCA
GLMP	3.8551e-19	0.363537	0.194523	0.770749	0.0743106	-0.275303	BLCA
TSACC	4.42918e-21	0.0836874	0.404792	0.44347	-0.0768307	0.0958154	BLCA
RHBG	0.000159146	0.0139066	0.493104	0.738806	-0.477697	0.340407	BLCA
HAPLN2	0.524427	0.337144	0.437235	-0.0166449	-0.0252242	0.05107	BLCA
NES	0.162154	0.62657	0.676044	-0.214441	0.0745715	0.162283	BLCA
CRABP2	2.42624e-05	0.259419	0.770384	1.18152	-0.312364	0.204667	BLCA
ISG20L2	1.78358e-33	0.195331	0.520292	0.667192	0.0653244	-0.0817675	BLCA
MRPL24	1.02305e-21	0.237396	0.0230319	0.706393	-0.0823085	0.40048	BLCA
CD1D	0.218126	0.0123436	0.203686	-0.0743704	0.17769	-0.168253	BLCA
CD1A	0.026993	0.143385	0.500065	-0.213081	0.16402	0.141335	BLCA
CD1C	0.0681567	0.022481	0.510692	-0.162293	0.232324	-0.125367	BLCA
CD1B	0.115552	0.00870622	0.791452	-0.0500798	0.0964849	-0.0181657	BLCA
CD1E	0.0466288	0.0144053	0.995801	-0.102224	0.145085	-0.000583102	BLCA
DUSP23	5.95828e-26	0.778384	0.213684	0.740167	-0.029758	0.181582	BLCA
SLAMF8	0.883991	0.0325806	0.130107	0.0147633	0.351827	-0.320395	BLCA
SLAMF9	0.431418	0.566406	0.882875	0.036868	0.0441137	-0.0145575	BLCA
PIGM	1.14322e-55	0.441822	0.642136	0.664932	-0.0456964	0.0353986	BLCA
IGSF8	1.13249e-36	0.0583789	0.101559	0.63408	-0.144357	0.15522	BLCA
CASQ1	0.0156129	0.0357469	0.689619	0.278678	-0.406043	0.0957814	BLCA
PEA15	4.61976e-33	0.821243	0.105873	0.584511	0.0168788	-0.150492	BLCA
NHLH1	0.0825242	0.63821	0.403247	0.0570807	0.0249569	0.0556647	BLCA
ITLN1	1.32927e-08	0.529102	0.0630893	0.731763	0.142864	-0.449152	BLCA
USF1	1.01456e-58	0.17562	0.733136	0.587775	-0.0822852	-0.0208598	BLCA
KLHDC9	2.12513e-22	0.15046	0.480556	0.604477	-0.166891	-0.0824486	BLCA
DEDD	5.59709e-112	0.0448708	0.659563	0.623224	-0.0763068	0.0171676	BLCA
USP21	4.48373e-74	0.131176	0.333914	0.672831	-0.085394	-0.0578863	BLCA
B4GALT3	2.28001e-82	0.0732672	0.609666	0.736423	-0.102264	-0.0308368	BLCA
TOMM40L	2.1478e-34	0.819285	0.0106131	0.509402	-0.0163311	-0.194404	BLCA
MPZ	3.15543e-13	0.449528	0.35268	0.269652	0.0504889	0.0664073	BLCA
HSPA6	2.64284e-11	0.608267	0.373319	0.63248	-0.0795762	-0.156627	BLCA
DUSP12	2.81441e-69	0.529609	0.00914531	0.650739	0.0318033	-0.154849	BLCA
XCL1	1.58392e-07	0.802063	0.203318	0.485804	-0.0283096	0.214645	BLCA
METTL18	3.44003e-44	0.674412	0.292081	0.751995	0.0233609	0.0998181	BLCA
FASLG	0.117688	0.453943	0.972858	-0.0878461	-0.0530423	0.00402403	BLCA
SV2A	0.0326471	0.991412	0.877704	0.204859	-0.00142032	-0.0400532	BLCA
MTMR11	1.39709e-07	0.529489	0.302795	0.402707	-0.0638247	0.208923	BLCA
PLEKHO1	0.156725	0.415777	0.964513	0.142397	0.113461	0.0121584	BLCA
ANP32E	1.9744e-34	0.301407	0.0929692	0.836235	0.0887784	-0.283427	BLCA
CA14	2.99436e-17	0.635493	0.919503	0.164948	0.0123415	0.00515578	BLCA
C1orf54	0.341802	0.295148	0.920437	0.0666773	0.102452	-0.0191428	BLCA
MRPS21	8.10778e-06	0.527281	0.367462	0.342173	-0.0667982	0.186672	BLCA
TARS2	3.00546e-58	0.160499	0.00660269	0.650291	-0.0718776	0.271848	BLCA
ADAMTSL4	0.635324	0.358387	0.645573	-0.0523233	0.163106	-0.14264	BLCA
MCL1	5.14345e-13	0.241467	0.21502	0.41124	0.105149	-0.194024	BLCA
GOLPH3L	2.86631e-32	0.0829484	0.0874851	0.553533	-0.126431	0.214229	BLCA
HORMAD1	0.0809995	0.907791	0.109529	0.130683	0.0142034	-0.339839	BLCA
CTSK	0.87605	0.0489568	0.687283	-0.0212742	0.443103	-0.15615	BLCA
SETDB1	6.10413e-64	0.0215556	0.0185206	0.594281	-0.109447	0.218831	BLCA
CERS2	4.22321e-29	0.0318852	0.0164524	0.554963	-0.157188	0.351662	BLCA
PRUNE1	9.14247e-51	0.0605605	0.0255691	0.696117	-0.114521	0.277768	BLCA
BNIPL	8.52429e-07	0.365528	0.0950968	0.644001	0.177239	-0.666887	BLCA
CDC42SE1	7.7464e-25	0.439127	0.799423	0.533696	-0.0553776	-0.0372957	BLCA
MLLT11	0.004235	0.517157	0.984519	0.286459	-0.0953279	-0.00585619	BLCA
GABPB2	1.04487e-31	0.246607	0.18397	0.46948	-0.06248	0.147691	BLCA
SEMA6C	3.05053e-17	0.78371	0.759301	0.54985	-0.0250948	-0.0577289	BLCA
TNFAIP8L2	0.0165631	0.117284	0.903865	-0.22185	0.2128	-0.0337616	BLCA
SCNM1	2.59529e-43	0.44381	0.108946	0.628626	-0.0453281	0.195756	BLCA
VPS72	4.56385e-65	0.00415864	0.00817645	0.686586	-0.140777	0.267488	BLCA
PIP5K1A	2.06064e-42	0.336965	0.333185	0.702393	0.0644343	-0.133795	BLCA
ZNF687	1.55137e-51	0.423184	0.180866	0.692098	-0.0464472	0.159997	BLCA
PI4KB	6.5082e-61	0.494551	0.1995	0.678528	-0.0346084	0.134033	BLCA
SELENBP1	0.00233787	0.558125	0.759426	0.430659	0.119391	-0.12292	BLCA
POGZ	6.88641e-41	0.0559383	0.139812	0.684538	-0.128706	0.195123	BLCA
TUFT1	1.34715e-28	0.372599	0.11617	0.837629	-0.0947098	0.327225	BLCA
RIIAD1	1.99715e-06	0.899376	0.793953	0.114182	0.00450815	-0.0175767	BLCA
OAZ3	2.49197e-37	0.475675	0.145513	0.304992	-0.0236276	-0.0909133	BLCA
RORC	0.000142186	0.418963	0.554942	0.340914	-0.109682	0.148282	BLCA
THEM4	1.09472e-11	0.661873	0.741968	0.424465	-0.0390311	0.054612	BLCA
TCHH	0.0116884	0.770411	0.487725	0.130712	-0.0216382	-0.098338	BLCA
HRNR	0.116311	0.574087	0.0762364	0.0158732	0.00776457	-0.0474383	BLCA
IVL	0.876774	0.881803	0.809805	-0.0393735	-0.0491023	0.158787	BLCA
PGLYRP4	0.173448	0.790781	0.203635	0.168768	0.040082	-0.373296	BLCA
S100A2	0.000237474	0.403759	0.899143	-1.35182	0.341467	-0.112215	BLCA
ILF2	1.2484e-37	0.970121	0.30117	0.841226	-0.00239035	-0.145022	BLCA
NPR1	0.116356	0.176238	0.168407	0.151255	0.142051	-0.317389	BLCA
DENND4B	7.20468e-26	0.7596	0.952025	0.650022	-0.0188271	0.00835136	BLCA
SLC39A1	2.18352e-19	0.313858	0.775415	0.589228	0.0666761	-0.0426242	BLCA
JTB	5.45721e-38	0.0498124	0.097963	0.723097	-0.105229	0.200422	BLCA
TPM3	2.69417e-26	0.313891	0.144342	0.683569	0.0678256	-0.221055	BLCA
UBAP2L	7.76962e-36	0.715849	0.413485	0.639211	0.0187924	-0.0949988	BLCA
ATP8B2	0.437067	0.153307	0.96642	-0.0804094	0.168138	-0.011544	BLCA
IL6R	0.376077	0.0115968	0.896263	-0.0866257	0.269756	-0.0325267	BLCA
SHE	0.913552	0.0534324	0.887835	-0.00518345	0.100437	0.0173344	BLCA
UBE2Q1	1.56157e-62	0.678393	0.537452	0.698495	0.0153696	0.0543151	BLCA
ADAR	1.0146e-17	0.378573	0.458497	0.634414	0.0663562	-0.132451	BLCA
PYGO2	6.0769e-49	0.000889183	0.115476	0.746445	-0.159305	0.178337	BLCA
CKS1B	8.72684e-16	0.9153	0.661423	0.804644	0.0107886	-0.106014	BLCA
FLAD1	2.21233e-40	0.253241	0.847385	0.764278	-0.0618626	0.0248449	BLCA
ZBTB7B	6.60069e-12	0.306834	0.498599	0.595261	-0.0913559	0.145675	BLCA
DCST2	2.11993e-12	0.916485	0.375285	0.372313	-0.00572332	0.116626	BLCA
DCST1	1.04714e-15	0.31678	0.954589	0.233485	-0.0304201	0.00415464	BLCA
DPM3	1.60619e-14	0.0741315	0.0791908	0.762914	-0.187025	0.441299	BLCA
KRTCAP2	1.52406e-31	0.385401	0.168278	0.682725	-0.0507416	0.193488	BLCA
THBS3	2.79926e-08	0.271095	0.264037	0.50665	0.10762	0.262197	BLCA
CLK2	3.98327e-31	0.17789	0.760403	0.795885	-0.0898931	-0.0489765	BLCA
HCN3	1.96272e-15	0.00601874	0.0930343	0.630879	-0.223142	0.32782	BLCA
YY1AP1	1.60771e-60	0.815459	0.971683	0.739506	-0.00947949	-0.00341041	BLCA
SYT11	0.247179	0.416779	0.623622	-0.130862	0.0977769	0.138958	BLCA
RIT1	6.51144e-13	0.396702	0.656965	0.530587	0.0634613	-0.0858233	BLCA
UBQLN4	1.23172e-30	0.0721254	0.591893	0.747251	-0.113446	0.0870075	BLCA
LAMTOR2	6.42905e-17	0.329536	0.0550903	0.629073	-0.0741623	0.376689	BLCA
MEX3A	1.42155e-05	0.000753889	0.141265	0.707704	-0.571967	0.612124	BLCA
SEMA4A	0.0264121	0.705309	0.949244	0.241018	-0.0425377	0.0176172	BLCA
SLC25A44	3.16766e-35	0.35162	0.468886	0.638392	0.0439332	-0.0882943	BLCA
SMG5	1.6305e-18	0.072106	0.347995	0.597966	-0.118009	0.158958	BLCA
TMEM79	8.06169e-05	0.295074	0.363674	0.502068	-0.131841	0.296589	BLCA
CCT3	1.0245e-27	0.941474	0.875307	0.675213	0.0041958	0.0232541	BLCA
IQGAP3	4.9514e-23	0.526059	0.297304	1.0866	-0.0660573	0.271531	BLCA
TTC24	0.806307	0.693816	0.186417	-0.00734844	-0.0118663	0.0997158	BLCA
NAXE	8.24748e-18	0.859329	0.131598	0.595983	0.0117895	0.251245	BLCA
GPATCH4	8.17147e-14	0.132853	0.0441121	0.569842	0.111488	-0.373935	BLCA
BCAN	0.179227	0.16519	0.000174289	0.0473629	-0.0489495	0.338069	BLCA
SH2D2A	7.89008e-05	0.784301	0.665194	0.435237	0.0302564	-0.120504	BLCA
NTRK1	0.451914	0.415747	0.907589	0.0298447	0.0329981	-0.0118172	BLCA
PEAR1	0.273796	0.110768	0.492051	0.0692648	0.103922	-0.11223	BLCA
LRRC71	1.71629e-06	0.925001	0.691637	0.088074	0.00176153	0.018631	BLCA
ETV3	1.70238e-15	0.877008	0.583012	0.671382	-0.0130165	-0.108435	BLCA
FCRL2	0.572691	0.224396	0.432349	-0.0260988	0.0612177	-0.07494	BLCA
MNDA	0.100933	0.0158918	0.0867363	-0.193312	0.346324	-0.471782	BLCA
PYHIN1	0.656085	0.480067	0.363407	-0.0221252	0.0478449	-0.115962	BLCA
IFI16	0.914716	0.085748	0.57593	-0.0155393	0.341571	-0.196292	BLCA
CADM3	0.509926	0.0211147	0.534531	-0.0496166	0.249865	-0.117258	BLCA
ACKR1	0.00488287	0.0359903	0.339828	-0.417594	0.445606	-0.353745	BLCA
FCER1A	0.002149	0.0350227	0.625619	-0.229502	0.233398	-0.0924677	BLCA
FCRL6	0.359086	0.658232	0.422381	0.0252534	-0.0197043	-0.0460673	BLCA
VSIG8	0.156212	0.615067	0.341972	0.0801717	0.0460763	-0.112164	BLCA
CFAP45	6.66662e-17	0.0954743	0.248482	0.531117	-0.1676	-0.148731	BLCA
TAGLN2	1.9091e-30	0.260215	0.0398467	0.728875	0.108031	-0.253793	BLCA
IGSF9	1.00535e-25	0.58182	0.234272	0.93464	-0.0751251	-0.208556	BLCA
ATP1A2	0.477053	0.977274	0.633953	-0.0389615	-0.00263883	-0.0548086	BLCA
DCAF8	1.95957e-60	0.471111	0.704931	0.577662	-0.0356924	-0.0233217	BLCA
PEX19	9.76309e-58	0.125376	0.0687249	0.711774	-0.0947054	-0.140625	BLCA
NCSTN	1.51818e-53	0.763789	0.125928	0.653895	-0.0178798	-0.11407	BLCA
VANGL2	0.000699807	0.432414	0.812805	0.396158	0.146276	0.0554934	BLCA
SLAMF6	0.404093	0.116992	0.379394	-0.0563776	0.171889	-0.119456	BLCA
SLAMF1	0.377137	0.0688948	0.429089	-0.0391696	0.136931	-0.0700824	BLCA
SLAMF7	0.512222	0.397819	0.124464	0.0542921	0.123884	-0.246473	BLCA
CD244	0.047051	0.399062	0.438729	0.108234	0.0817741	-0.0799036	BLCA
F11R	3.95743e-31	0.895005	0.722369	0.622485	-0.0126747	0.0350428	BLCA
TSTD1	1.79987e-15	0.0722389	0.107788	0.556826	-0.239654	0.219115	BLCA
ARHGAP30	3.52614e-09	0.60527	0.199357	0.340904	0.058007	-0.145102	BLCA
PFDN2	1.82566e-60	0.460074	0.41846	0.676292	-0.0505714	-0.0558371	BLCA
NIT1	1.84458e-78	0.936682	0.0211972	0.585439	0.00380389	-0.113691	BLCA
UFC1	6.01557e-70	0.0791451	0.561593	0.660526	-0.10183	-0.035622	BLCA
PPOX	1.68251e-66	0.499592	0.158438	0.682494	-0.0419225	-0.0929071	BLCA
ADAMTS4	0.408207	0.100918	0.202834	0.057855	0.219362	-0.180371	BLCA
NDUFS2	2.55291e-86	0.773974	0.0143249	0.632797	0.0135489	-0.122914	BLCA
NR1I3	2.68308e-25	0.486136	0.792519	0.167174	-0.019768	-0.00791211	BLCA
PCP4L1	0.739743	0.18355	0.0317984	-0.0497278	-0.376586	0.645731	BLCA
FCGR2A	0.653592	0.00352556	0.181803	-0.0452168	0.497214	-0.256662	BLCA
FCGR3A	0.956181	0.0715154	0.124124	0.00770973	0.426326	-0.411832	BLCA
FCGR3B	0.765708	0.536534	0.0945553	0.018426	0.0643121	-0.197362	BLCA
FCGR2B	0.758819	0.00751836	0.208163	0.0154521	0.227341	-0.120841	BLCA
FCRLA	0.0282154	0.801923	0.42915	0.15249	0.0287871	-0.107929	BLCA
FCRLB	1.53134e-07	0.0520787	0.410414	0.60604	-0.365928	0.184083	BLCA
C1orf226	7.02537e-10	0.961326	0.863394	0.362804	0.00487821	0.0185512	BLCA
UAP1	2.86889e-29	0.00532037	0.000266339	0.615726	0.252118	-0.389406	BLCA
RGS4	0.133945	0.48149	0.172819	0.100713	0.0777535	-0.210616	BLCA
MGST3	4.38071e-35	0.259129	0.495676	0.674987	-0.0856572	0.0827935	BLCA
UCK2	7.9738e-26	0.399579	0.631672	0.570338	0.0642642	-0.0596307	BLCA
TADA1	1.11272e-46	0.614425	0.593344	0.67546	-0.0300107	0.0543383	BLCA
ILDR2	2.53894e-10	0.139448	0.983868	0.189271	0.0604759	0.00127264	BLCA
CREG1	3.16412e-17	0.906724	0.805467	0.677423	0.0109781	-0.037603	BLCA
MPC2	1.40628e-31	0.420214	0.472825	0.804162	-0.0623377	0.0846613	BLCA
GPR161	8.5731e-05	0.195432	0.136	0.263489	0.110118	-0.218289	BLCA
TIPRL	6.32601e-56	0.158374	0.00170947	0.657043	0.0627271	-0.212743	BLCA
SFT2D2	1.9955e-28	0.112497	0.176776	0.617408	0.103048	-0.133072	BLCA
XCL2	0.128131	0.651639	0.382305	0.0898312	-0.0329968	0.095329	BLCA
DPT	0.58338	0.0782817	0.111745	0.0946422	0.373652	-0.509144	BLCA
BLZF1	1.9714e-28	0.350013	0.933138	0.575746	0.0539543	-0.00722481	BLCA
CCDC181	6.736e-06	0.0335291	0.269407	0.209435	-0.117159	0.0906633	BLCA
F5	3.67812e-08	0.434319	0.115101	0.704164	0.116993	-0.356828	BLCA
SELL	1.18407e-07	0.0868667	0.00924443	1.0431	0.387596	-0.898268	BLCA
GORAB	2.18446e-35	0.899331	0.0841463	0.597611	0.00671561	0.156411	BLCA
PRRX1	0.805525	0.0112815	0.139522	-0.0324926	0.409555	-0.405298	BLCA
FMO3	0.945636	0.892613	0.359118	-0.00671674	0.0161652	-0.187331	BLCA
FMO2	0.224841	0.0669914	0.0203795	0.0620944	0.114204	-0.246837	BLCA
FMO1	0.850133	0.206299	0.325018	-0.0124004	0.100705	-0.134286	BLCA
FMO4	7.93757e-08	0.243265	0.60484	0.312369	0.0807288	0.0571813	BLCA
METTL13	4.05464e-25	0.860263	0.581274	0.595178	0.0118174	0.0590448	BLCA
PIGC	1.0965e-54	0.81339	0.492775	0.630465	-0.0103165	0.050048	BLCA
SUCO	3.17227e-36	0.878769	0.566748	0.756301	0.0104936	-0.0657981	BLCA
TNFSF18	0.179251	0.163619	0.235164	0.0505917	0.060346	-0.0971666	BLCA
TNFSF4	0.1824	0.0431431	0.00834036	0.102615	0.174931	-0.434211	BLCA
VPS45	1.98555e-49	0.118695	0.219304	0.597127	-0.0764692	0.117903	BLCA
PRPF3	5.40106e-48	0.378181	0.806108	0.650146	-0.0481366	0.0262396	BLCA
RPRD2	1.39739e-32	0.0718385	0.160911	0.560567	-0.116627	0.176752	BLCA
ENSA	4.83472e-58	0.0291312	0.0791654	0.615056	-0.11737	0.162595	BLCA
CTSS	0.0150312	0.592956	0.758757	0.232552	0.0836037	-0.0830307	BLCA
ARNT	1.58881e-42	0.423118	0.594008	0.502322	0.0431048	-0.0495149	BLCA
PSMD4	5.50257e-57	0.171495	0.130789	0.661535	-0.0708667	0.161376	BLCA
CGN	1.76942e-12	0.123445	0.147171	0.911654	-0.285272	0.527069	BLCA
SNX27	8.56027e-41	0.670304	0.575217	0.541609	-0.0238648	-0.0594677	BLCA
TDRKH	1.92624e-42	0.292643	0.908281	0.85404	-0.0898593	-0.0185165	BLCA
FLG	0.23856	0.176838	0.133277	0.0550701	0.0871206	-0.18714	BLCA
S100A14	0.192232	0.370661	0.707355	0.390625	0.293044	0.267357	BLCA
INTS3	2.03027e-18	0.500444	0.989755	0.647386	-0.0517316	0.00216276	BLCA
GATAD2B	4.63013e-30	0.195407	0.416327	0.555037	-0.0657178	0.0922023	BLCA
TDRD10	0.378043	0.0855421	0.983303	0.0331968	0.0704522	-0.00202767	BLCA
KCNN3	0.904735	0.810244	0.640149	0.0046308	0.00996835	-0.045858	BLCA
PMVK	5.03365e-20	0.551603	0.597148	0.717858	-0.0480206	-0.100868	BLCA
ADAM15	9.32735e-12	0.415592	0.767121	0.587952	0.0741325	0.0647659	BLCA
FDPS	3.26789e-25	0.551456	0.213487	0.793563	0.0450341	-0.226843	BLCA
ASH1L	2.4137e-24	0.715403	0.678677	0.722025	-0.0257952	-0.0700978	BLCA
MSTO1	1.20127e-36	0.306157	0.296563	0.618865	0.0489774	-0.117991	BLCA
DAP3	9.76214e-56	0.300792	0.285882	0.750507	0.0452297	-0.110325	BLCA
GON4L	1.59153e-38	0.579354	0.72581	0.631022	-0.0260367	-0.0386861	BLCA
ARHGEF2	4.5586e-12	0.263278	0.280466	0.511238	-0.0840109	0.209216	BLCA
LMNA	0.00027825	0.999829	0.769978	0.322316	-1.99011e-05	-0.0669096	BLCA
MEF2D	5.72591e-11	0.269542	0.371068	0.393503	0.0647475	-0.132702	BLCA
HDGF	7.25049e-19	0.583398	0.482853	0.670919	0.0396373	0.127917	BLCA
PRCC	2.33836e-46	0.75804	0.555746	0.698143	-0.0133313	0.0642361	BLCA
ARHGEF11	2.12216e-24	0.339906	0.988267	0.700992	-0.0629765	0.00230899	BLCA
FCRL5	0.955392	0.144116	0.326256	-0.00352903	0.096215	-0.13016	BLCA
FCRL3	0.527037	0.195989	0.617297	-0.034561	0.0735377	-0.0543349	BLCA
AIM2	0.634178	0.313464	0.321129	0.0833236	0.253207	-0.435927	BLCA
KCNJ10	0.18219	0.601362	0.932783	0.0355945	-0.0232659	0.00467705	BLCA
ATP1A4	0.0930208	0.010657	0.299309	0.137479	-0.354341	0.177693	BLCA
COPA	3.93195e-56	0.208363	0.0374819	0.691982	0.0769867	-0.159407	BLCA
CD84	0.453124	0.142093	0.217993	-0.0384584	0.125219	-0.129193	BLCA
CD48	0.246585	0.0516488	0.315326	-0.0958026	0.286654	-0.161447	BLCA
LY9	0.583757	0.507213	0.54436	-0.0142451	0.0306356	-0.0305603	BLCA
NECTIN4	1.75993e-12	0.00678626	0.38765	0.704541	-0.522563	0.167172	BLCA
FCER1G	0.538209	0.0213771	0.19582	-0.0702345	0.498098	-0.296766	BLCA
SDHC	1.6649e-75	0.942109	0.0194202	0.587934	0.00341185	-0.118846	BLCA
ATF6	2.7335e-42	0.597849	0.00137882	0.515864	0.0307636	-0.206227	BLCA
OLFML2B	0.817576	0.206017	0.875126	0.0230586	0.226832	0.0306963	BLCA
NOS1AP	0.00012214	0.471931	0.384509	0.0806564	-0.0267866	0.0344703	BLCA
SH2D1B	0.883036	0.090035	0.346946	-0.00206188	0.0415573	-0.0261271	BLCA
DDR2	0.954059	0.0344072	0.122743	0.00376521	0.248122	-0.230773	BLCA
HSD17B7	1.18927e-36	0.999473	0.779311	0.478607	-3.80059e-05	-0.0208387	BLCA
RGS5	0.540079	0.688908	0.501501	0.0605651	0.0669989	-0.156487	BLCA
NUF2	9.68912e-34	0.662599	0.538575	0.792066	0.0436138	-0.0848774	BLCA
TMCO1	9.62701e-37	0.442017	0.39762	0.572401	-0.0487443	0.0869475	BLCA
FAM78B	0.00016167	0.750438	0.680187	0.339062	0.0408328	0.0805488	BLCA
POGK	1.70528e-33	0.096188	0.0802184	0.777581	-0.141571	0.254335	BLCA
MAEL	0.792092	0.123791	0.012261	0.0156609	-0.127884	0.326951	BLCA
GPA33	0.10833	0.581338	0.685291	0.0597975	0.02705	-0.0310915	BLCA
POU2F1	1.14667e-12	0.156477	0.971659	0.294393	-0.0712153	0.00282021	BLCA
CD247	0.954427	0.266186	0.202653	-0.0049568	0.117846	-0.218267	BLCA
RCSD1	0.465704	0.232059	0.140699	0.0657984	0.133086	-0.266728	BLCA
ADCY10	5.27816e-13	0.251198	0.0428587	0.132519	-0.0251988	0.0677834	BLCA
DCAF6	2.12516e-30	0.0983019	0.125407	0.614642	0.103192	-0.144784	BLCA
TBX19	1.76419e-17	0.160612	0.0210572	0.331954	-0.0653485	0.15889	BLCA
ATP1B1	0.176586	0.33789	0.877062	0.214831	0.17973	-0.0433895	BLCA
NME7	7.26331e-20	0.670274	0.700195	0.438444	0.0237403	0.0318097	BLCA
SLC19A2	4.72284e-15	0.275069	0.373505	0.76552	-0.122511	-0.149251	BLCA
SELP	0.0658924	0.0411965	0.102754	0.185167	0.243907	-0.294879	BLCA
C1orf112	2.61913e-23	0.97547	0.64438	0.676783	-0.00229863	-0.0587635	BLCA
SELE	0.446088	0.25067	0.849583	0.095323	0.167132	-0.0419967	BLCA
KIFAP3	2.54077e-14	0.552335	0.241616	0.507432	0.0461063	0.154776	BLCA
PRRC2C	1.05143e-27	0.168601	0.200754	0.631724	-0.0983157	0.142942	BLCA
VAMP4	7.69739e-29	0.0888338	0.0583218	0.445562	-0.0798621	0.141554	BLCA
OTUD7B	4.45646e-29	0.0765074	0.0567022	0.497593	-0.0995665	0.212728	BLCA
S100A11	5.27662e-08	0.789319	0.935382	0.464047	-0.0320062	0.0181399	BLCA
NUP210L	4.38142e-05	0.394718	0.0467258	0.0155112	-0.00340657	0.0180171	BLCA
MUC1	0.0819854	0.590415	0.134938	0.417889	-0.140991	0.941201	BLCA
PMF1-BGLAP	0.000315606	0.0422651	0.0129002	0.214809	-0.121637	0.385487	BLCA
PMF1	9.61429e-22	0.00909051	0.0114236	0.597467	-0.155595	0.389925	BLCA
UHMK1	1.26773e-46	0.386465	0.0627203	0.63621	0.0582277	-0.148352	BLCA
PBX1	5.27485e-09	0.881829	0.372589	0.43102	0.0166203	-0.167725	BLCA
ALDH9A1	1.90059e-38	0.739037	0.255465	0.605863	0.0216537	-0.118489	BLCA
SCYL3	2.92872e-34	0.0331648	0.0433423	0.537599	-0.102061	0.16408	BLCA
DNM3	8.70645e-07	0.757585	0.0752274	0.138404	0.0107295	-0.0985784	BLCA
ANXA9	7.49356e-10	0.0351353	0.075419	0.832708	-0.428439	0.72491	BLCA
MPZL1	1.70202e-26	0.0234738	0.140659	0.67418	0.163486	-0.17294	BLCA
IRS2	1.29676e-08	0.355405	0.325737	0.601193	0.0855111	0.248649	BLCA
RAB20	3.46473e-07	0.809372	0.583406	0.681712	-0.0257924	-0.161613	BLCA
CARS2	8.46465e-31	0.993017	0.949717	0.648248	-0.000372682	-0.00737663	BLCA
ING1	4.00533e-35	0.00307104	0.168671	0.697378	-0.125284	-0.159403	BLCA
TEX29	0.00233117	0.991357	0.0493538	0.228239	-0.0006631	0.331865	BLCA
TUBGCP3	5.4892e-44	0.348308	0.292902	0.933334	0.0439101	-0.136834	BLCA
F10	0.0451644	0.000786148	0.13263	0.148206	0.204132	-0.24434	BLCA
PROZ	0.0816612	0.23576	0.0402421	0.0565069	-0.0314572	0.146541	BLCA
PCID2	7.13014e-44	0.914225	0.443639	0.721458	0.00403806	0.0772032	BLCA
LAMP1	4.1274e-29	0.61719	0.280413	0.845743	0.0285399	-0.165599	BLCA
GRTP1	4.56928e-13	0.442742	0.679237	0.904565	-0.0760773	-0.110029	BLCA
ADPRHL1	1.08604e-08	0.989582	0.616216	0.532208	0.000975837	0.100606	BLCA
DCUN1D2	1.23964e-29	0.398816	0.962095	0.696724	-0.0390342	-0.00590924	BLCA
GAS6	0.000195582	8.89396e-05	0.728298	0.732311	0.630376	-0.150665	BLCA
COL4A1	0.152837	0.121856	0.197565	0.214045	0.206903	-0.466235	BLCA
COL4A2	0.114627	0.0686858	0.396245	0.248139	0.242482	-0.308581	BLCA
NAXD	6.71624e-39	0.346078	0.974855	0.853477	-0.0448495	0.00413401	BLCA
ANKRD10	2.00357e-17	0.293594	0.688247	0.794064	-0.0773565	0.0812299	BLCA
ATP11A	2.59721e-22	0.431379	0.609771	0.980118	0.0604636	-0.10851	BLCA
MCF2L	0.00115515	0.956357	0.475047	0.347297	0.00467818	-0.169136	BLCA
TMCO3	2.17949e-23	0.0692392	0.427698	0.865442	0.121019	-0.141562	BLCA
TFDP1	3.16666e-33	0.772832	0.565021	1.12956	0.0203213	-0.108662	BLCA
TMEM255B	0.14843	0.0293512	0.774131	0.0860213	0.106183	-0.0379619	BLCA
ARHGEF7	4.75829e-27	0.561646	0.255087	0.701651	-0.0290823	0.156744	BLCA
CUL4A	9.77469e-53	0.895631	0.699171	0.852047	0.00514853	-0.0407359	BLCA
MYO16	0.0447357	0.157145	0.0640902	0.0269951	0.0175166	0.0595516	BLCA
PLK1	1.33199e-05	0.674073	0.60743	0.482276	-0.0450343	0.185664	BLCA
AQP8	1.84692e-06	0.136456	0.142038	0.0623737	-0.0170146	-0.0388256	BLCA
APOBR	0.000930839	0.975256	0.173046	0.460163	-0.00395015	-0.557348	BLCA
NUPR1	0.000949547	0.174008	0.066953	0.584126	0.221851	-0.959309	BLCA
SULT1A2	0.000298865	0.609933	0.281212	0.407273	-0.0529882	0.361035	BLCA
TUFM	1.80008e-37	0.155386	0.189934	0.717537	-0.0634017	-0.146987	BLCA
LAT	1.49694e-13	0.65545	0.00632976	0.141886	0.00731555	-0.113016	BLCA
BOLA2-SMG1P6	5.53387e-11	0.316303	0.138988	0.398686	0.0461875	0.19177	BLCA
BOLA2	5.18043e-09	0.872037	0.61179	0.358094	-0.00752158	0.0666054	BLCA
SPN	0.192442	0.233755	0.885952	-0.122905	0.0873759	0.0295481	BLCA
C16orf54	0.436775	0.406498	0.866112	-0.110044	-0.0914269	0.0521595	BLCA
MAZ	3.4888e-12	0.232909	0.760024	0.66251	-0.0858289	0.0617034	BLCA
PRRT2	1.05164e-06	0.973933	0.21165	0.357304	-0.00183368	-0.197151	BLCA
CDIPT	1.02525e-39	0.857601	0.235655	0.836806	-0.007914	-0.147107	BLCA
HS3ST2	0.624945	0.436812	0.383298	-0.0346328	0.044697	-0.172746	BLCA
COG7	4.30343e-45	0.371992	0.0514885	0.62936	-0.0356434	0.269632	BLCA
GGA2	2.13115e-38	0.830163	0.508139	0.732041	0.0110322	-0.117864	BLCA
EARS2	2.31195e-55	0.567314	0.432076	0.766391	-0.0241172	0.114717	BLCA
UBFD1	1.37421e-30	0.776059	0.540953	0.61974	-0.0142377	0.105995	BLCA
PALB2	1.33629e-43	0.753716	0.800637	0.740321	-0.0149707	-0.0405387	BLCA
DCTN5	1.59257e-51	0.11349	0.824109	0.625116	0.0551693	0.0261107	BLCA
ERN2	0.302436	0.355744	0.0386698	0.182256	-0.15808	1.16597	BLCA
CHP2	0.314254	0.705023	0.0196601	0.19561	0.0690143	1.40725	BLCA
RBBP6	1.3203e-38	0.467418	0.348539	0.560255	-0.0306263	0.123133	BLCA
ARHGAP17	2.86276e-41	0.545245	0.0655847	0.65292	0.026056	-0.178562	BLCA
ZKSCAN2	1.16364e-29	0.513121	0.0400083	0.468023	-0.0220965	-0.160924	BLCA
KDM8	3.38883e-31	0.229438	0.00309325	0.491938	-0.035651	-0.286373	BLCA
IL4R	0.000816784	0.255122	0.159797	0.435036	0.114969	-0.460703	BLCA
IL21R	0.907771	0.127982	0.125752	-0.0113046	0.115785	-0.380054	BLCA
NPIPB6	0.000145697	0.0477745	0.0891027	0.0780264	0.0343293	-0.0954937	BLCA
EIF3CL	7.41365e-06	0.7145	0.904683	0.046917	-0.00345029	0.00281891	BLCA
CLN3	3.96055e-17	0.220424	0.0376644	0.58148	-0.0770289	-0.32428	BLCA
IL27	0.0188335	0.560962	0.575247	0.0832621	0.0189529	-0.0586023	BLCA
SULT1A1	1.4558e-05	0.538308	0.0971174	0.466197	-0.0580991	-0.393814	BLCA
SH2B1	5.2731e-21	0.0124839	0.0794783	0.72061	-0.16049	-0.282603	BLCA
ATP2A1	1.68815e-21	0.142424	0.088729	0.427512	-0.0549838	-0.160439	BLCA
RABEP2	4.34295e-15	0.213716	0.342703	0.640913	-0.0864042	-0.16565	BLCA
CD19	0.440691	0.0602037	0.999664	0.0900329	0.194258	-0.000109227	BLCA
SPNS1	3.54428e-22	0.586831	0.0963103	0.346185	-0.01617	-0.124562	BLCA
NPIPB11	7.66867e-06	0.972077	0.943131	0.245555	-0.00163404	-0.00830203	BLCA
QPRT	2.42128e-05	0.119601	0.745342	0.974985	-0.277048	-0.162214	BLCA
KIF22	5.58033e-19	0.315364	0.240866	0.837432	-0.0699515	0.22966	BLCA
PAGR1	6.42524e-25	0.649639	0.697965	0.761312	-0.0243938	0.0585555	BLCA
MVP	1.30323e-05	0.176919	0.338403	0.513202	0.122386	-0.243676	BLCA
ASPHD1	0.00263138	0.333351	0.366643	0.401707	0.100046	0.262331	BLCA
KCTD13	6.13781e-27	0.666568	0.0426254	0.830124	-0.0240542	-0.318827	BLCA
TMEM219	3.91649e-18	0.269574	0.110518	0.763795	-0.0721138	-0.293152	BLCA
SCNN1G	2.49878e-07	0.110532	0.222748	1.39443	-0.345523	-0.918586	BLCA
SCNN1B	4.18082e-07	0.0689877	0.612628	1.29819	-0.432152	-0.418618	BLCA
NDUFAB1	3.04842e-33	0.265583	0.394853	0.65166	0.0556654	0.147289	BLCA
TNRC6A	4.15775e-31	0.798315	0.749971	0.598272	-0.0130332	-0.0358197	BLCA
SLC5A11	4.26396e-27	0.316983	1.76425e-05	0.330135	-0.028398	-0.276815	BLCA
GTF3C1	1.28386e-47	0.928462	0.0626565	0.813984	-0.00325509	-0.222521	BLCA
XPO6	8.15345e-36	0.326001	0.460688	0.669691	0.0409352	-0.0999305	BLCA
SGF29	1.82671e-20	0.326234	0.672703	0.734287	-0.0684155	-0.0948774	BLCA
EIF3C	3.74587e-16	0.254246	0.0833913	0.33098	-0.0405446	-0.153848	BLCA
ATXN2L	3.8537e-30	0.0157061	0.0675925	0.698553	-0.120641	-0.229055	BLCA
NFATC2IP	1.87482e-35	0.148406	0.29584	0.779245	-0.0725513	-0.131821	BLCA
SEZ6L2	7.13698e-05	0.943398	0.703375	0.805136	0.0110917	0.167164	BLCA
USP31	6.79577e-10	0.551161	0.662665	0.486309	-0.041408	0.10631	BLCA
PRKCB	0.133652	0.0889111	0.216262	0.107768	0.129796	-0.293285	BLCA
NSMCE1	1.29607e-20	0.114839	0.809781	0.730058	0.0894904	-0.0444103	BLCA
SBK1	1.32352e-05	0.0236828	0.51714	0.804629	-0.356526	0.32845	BLCA
LCMT1	2.31224e-46	0.858976	0.201914	0.774598	-0.00787986	-0.129057	BLCA
RASL11A	0.00461516	0.949152	0.963319	0.482867	0.00736281	0.0165078	BLCA
SHISA2	0.323402	0.672444	0.0415218	0.248956	0.0706778	1.08472	BLCA
GTF3A	3.34642e-29	0.292947	0.344246	0.988948	0.059343	-0.165232	BLCA
MTIF3	6.43531e-32	0.0896734	0.628596	0.833454	-0.0764525	0.0673595	BLCA
LNX2	1.93216e-17	0.488884	0.531234	0.810226	-0.0438279	0.119941	BLCA
POMP	2.36241e-22	0.0358406	0.252204	0.754161	0.107517	-0.170443	BLCA
SLC7A1	1.06359e-07	0.222286	0.983742	0.778931	0.132496	0.00663875	BLCA
UBL3	5.52299e-16	0.715138	0.175164	0.940969	0.0310012	-0.330692	BLCA
USPL1	1.39357e-19	0.552618	0.505672	0.557278	0.0263565	0.0823804	BLCA
ALOX5AP	0.768226	0.0152611	0.0736761	0.0611707	0.380966	-0.737036	BLCA
MEDAG	0.101028	0.0968824	0.010499	0.294299	0.225308	-0.818301	BLCA
HSPH1	1.63705e-16	0.190858	0.297673	0.826123	-0.0965897	0.164329	BLCA
ATP8A2	0.567613	0.4145	6.58268e-05	0.0323932	-0.0314127	0.421802	BLCA
CDK8	1.57924e-24	0.5131	0.722783	0.725231	-0.0286901	0.0464307	BLCA
WASF3	2.93213e-08	0.944075	0.010049	0.623196	-0.00517064	-0.571639	BLCA
USP12	5.08006e-13	0.632469	0.757686	0.595409	0.0261677	-0.0524511	BLCA
POLR1D	7.11202e-35	0.898708	0.0420945	0.802356	-0.00521294	0.252508	BLCA
FLT3	0.657924	0.0311943	0.322801	0.0143914	0.0498504	-0.0687572	BLCA
PAN3	6.87107e-19	0.36943	0.498724	0.709321	-0.0485568	0.112607	BLCA
SLC46A3	8.58373e-05	0.208991	0.0547162	0.499632	0.112318	-0.512803	BLCA
KATNAL1	0.00248451	0.0286855	0.168302	0.286382	0.15694	-0.279129	BLCA
HMGB1	3.25684e-20	0.487153	0.889423	0.626444	0.0346544	-0.0180958	BLCA
B3GLCT	5.41816e-17	0.435066	0.13754	0.650866	-0.0451019	-0.18104	BLCA
RNF6	1.05077e-18	0.701571	0.609587	0.775072	-0.0212609	0.084447	BLCA
FLT1	0.974972	0.446805	0.865433	0.00382839	-0.0637193	0.0428203	BLCA
MTUS2	5.26844e-05	0.0978754	0.699511	0.517822	-0.160026	-0.108696	BLCA
C4orf48	0.00162781	0.97771	0.0111996	0.458019	-0.00365638	0.718369	BLCA
UVSSA	4.3545e-11	0.790231	0.171015	0.51313	-0.0157499	0.261705	BLCA
FAM53A	9.06224e-11	0.0034232	4.9129e-18	0.24524	0.0963144	0.646836	BLCA
TACC3	3.57464e-11	0.857154	0.151427	0.60333	-0.0160916	0.272622	BLCA
TMEM129	6.43789e-25	0.450866	0.00262588	0.691871	-0.046256	0.387333	BLCA
FGFR3	6.98437e-06	0.602964	0.692047	1.11519	-0.129019	-0.203423	BLCA
NELFA	2.54531e-29	0.00726062	0.0406161	0.62974	-0.125794	0.206566	BLCA
NAT8L	0.863164	0.816386	0.29367	-0.0129198	-0.0157689	0.153818	BLCA
MXD4	3.27693e-15	0.96685	0.137988	0.613922	-0.00260094	0.204551	BLCA
CFAP99	0.0388842	0.441381	0.925753	0.0229158	-0.00810614	0.00208815	BLCA
SH3BP2	7.30365e-13	0.0306574	0.0431483	0.50705	-0.124948	0.358078	BLCA
MAEA	3.81963e-31	0.919582	0.00173011	0.556624	0.00397619	0.393204	BLCA
SLBP	2.30154e-18	0.911384	0.109519	0.565827	0.00672857	0.207052	BLCA
LETM1	4.9095e-17	0.532023	0.032295	0.406156	0.0298904	0.210779	BLCA
HAUS3	3.30929e-31	0.809548	0.0111756	0.496739	0.00789249	0.183556	BLCA
ZFYVE28	2.85862e-08	0.560543	0.846618	0.322961	0.0318361	-0.0224558	BLCA
RNF4	1.0393e-35	0.562908	0.159117	0.62512	0.0224601	0.119737	BLCA
FAM193A	6.87322e-19	0.454305	0.11424	0.4415	-0.0299929	0.194653	BLCA
TNIP2	2.32102e-43	0.227044	0.00898892	0.785522	0.0513077	0.342034	BLCA
ADD1	9.70912e-41	0.901745	0.194439	0.76444	-0.00455304	0.150428	BLCA
POLN	8.59904e-12	0.661048	5.35999e-07	0.143335	0.0083061	0.206333	BLCA
PRAME	0.0843546	0.327382	0.0961356	0.328854	-0.176016	-0.697152	BLCA
VPREB3	0.355236	0.0643295	0.97274	0.115244	0.217771	-0.0114143	BLCA
C22orf15	8.23222e-05	0.668832	0.320676	0.0412992	0.00417706	-0.02775	BLCA
CHCHD10	1.97295e-11	0.50335	0.230054	0.824852	0.0752064	0.386009	BLCA
MIF	9.75372e-18	0.438998	0.371601	0.762733	-0.0620209	0.204706	BLCA
GSTT2B	0.00422348	0.526093	0.129943	0.268357	0.0558332	0.384029	BLCA
DDT	2.0533e-22	0.97246	0.173954	0.713447	0.00224562	0.254661	BLCA
CRYBB3	1.22054e-26	0.981505	0.0294218	0.433118	-0.000987216	-0.247973	BLCA
MAPK1	4.14723e-21	0.742992	0.988268	0.597642	0.0174405	0.00187586	BLCA
PPM1F	2.7343e-16	0.425573	0.58467	0.458499	0.0425649	0.0672786	BLCA
TOP3B	4.96948e-19	0.129495	0.822522	0.082073	-0.0125517	0.00431836	BLCA
ZNF280B	0.00162377	0.865336	0.0834291	0.114266	-0.00577084	-0.137439	BLCA
IGLL5	0.447502	0.00618543	0.946054	0.185736	0.635004	-0.0363747	BLCA
GNAZ	0.0233833	0.910673	0.0379702	0.196229	0.00914146	-0.394828	BLCA
RAB36	6.24374e-07	0.0896485	0.0282714	0.459148	-0.145653	-0.43889	BLCA
DRICH1	5.6118e-06	0.824804	0.0973469	0.143926	-0.00661598	0.140624	BLCA
RGL4	0.000925973	0.571825	0.953158	0.0769563	0.0123293	0.00363436	BLCA
ZNF70	2.15124e-33	0.85127	0.504781	0.490758	0.00656049	0.0663787	BLCA
MMP11	0.932897	0.210094	0.298655	0.0209866	0.293942	-0.696959	BLCA
SMARCB1	3.32923e-34	0.496836	0.0514346	0.669158	-0.0318973	0.262018	BLCA
DERL3	0.0782281	0.298332	0.916598	0.228621	0.126964	0.0365318	BLCA
SLC2A11	8.75328e-23	0.347546	0.499506	0.468892	0.0397026	0.0815896	BLCA
DDTL	1.0516e-17	0.718388	0.0241578	0.525733	-0.0199246	0.359405	BLCA
SUSD2	0.543429	0.58333	0.319047	0.0820883	0.0687499	0.360181	BLCA
GGT5	0.451741	0.072897	0.53886	0.0991064	0.221082	-0.21778	BLCA
ADORA2A	0.00682275	0.650431	0.851602	0.0207121	-0.00335905	-0.00401046	BLCA
GUCD1	3.6955e-36	0.196348	0.0150872	0.59008	0.0529472	0.289761	BLCA
SNRPD3	6.0345e-43	0.9662	0.0143689	0.68005	0.00178957	0.301105	BLCA
LRRC75B	1.97262e-12	0.0162444	0.930884	0.556685	0.177989	0.018573	BLCA
GGT1	0.00339143	0.273771	0.0790051	0.266855	0.0954915	0.445287	BLCA
CRYBB2	1.79005e-14	0.578795	0.0441352	0.236185	0.0186416	-0.180595	BLCA
ASPHD2	8.23552e-08	0.27465	0.682938	0.402292	0.075027	0.0761141	BLCA
SRRD	6.42278e-36	0.825308	0.356017	0.567233	0.0084222	0.095659	BLCA
TFIP11	3.67627e-33	0.593451	0.962798	0.640898	0.0242091	0.00574127	BLCA
TPST2	1.01287e-14	0.406512	0.864646	0.594096	0.0570875	0.0321791	BLCA
BCR	1.17554e-13	0.982732	0.710536	0.505041	-0.00134364	-0.0536592	BLCA
SPECC1L	8.02099e-26	0.489821	0.382728	0.535113	0.0318411	0.115322	BLCA
UPB1	0.0644696	0.0186607	0.0651894	0.0264729	0.0327981	0.0742673	BLCA
SGSM1	3.19012e-11	0.570856	0.548663	0.416293	-0.0331749	0.0945889	BLCA
GRK3	1.34741e-19	0.760734	0.945946	0.570427	-0.0206814	-0.0122668	BLCA
MYO18B	0.000651042	0.156967	0.966938	0.111291	-0.0500342	-0.00390276	BLCA
HPS4	5.3895e-33	0.263758	0.025004	0.628589	0.0498935	0.272302	BLCA
CRYBB1	0.441663	0.689909	0.733632	-0.0363056	0.0174945	-0.0409758	BLCA
RSPH14	0.240518	0.852053	0.412993	0.0251208	-0.00376672	-0.0385184	BLCA
CABIN1	6.4137e-41	0.291342	0.0427834	0.710086	-0.047194	0.260935	BLCA
SEZ6L	0.000784161	0.648727	0.127053	0.19496	0.0261975	-0.234808	BLCA
KIAA1671	2.15668e-14	0.0917742	0.62198	0.507746	0.123951	0.0958548	BLCA
FKBP4	9.66553e-38	0.463762	0.294011	0.89478	0.0322173	-0.11157	COAD
ITFG2	2.68701e-31	0.467004	0.00445692	0.636401	0.0255526	-0.24253	COAD
NRIP2	3.69258e-07	0.762335	0.335281	0.289581	0.0117971	-0.0908955	COAD
FOXM1	2.78633e-19	0.431401	0.885193	0.772357	-0.0449245	-0.0199209	COAD
CCND2	1.04405e-06	0.89657	0.48931	0.630612	-0.0141018	0.159097	COAD
C12orf4	3.65901e-17	0.393122	0.409724	0.401941	-0.0335164	0.068609	COAD
RAD51AP1	7.87254e-11	0.107853	0.296369	0.534623	-0.104772	0.14672	COAD
AKAP3	2.33865e-07	0.707989	0.0736003	0.222442	0.0113686	-0.122742	COAD
NDUFA9	1.64767e-27	0.585148	0.198866	0.664741	0.0223306	-0.118681	COAD
KCNA5	0.193485	0.903834	0.64283	-0.0271	0.0017788	-0.0175323	COAD
RHNO1	3.17289e-30	0.195853	0.0922018	0.733239	-0.053412	-0.1637	COAD
TULP3	9.03804e-31	0.278648	0.469526	0.573046	0.0345719	-0.0542794	COAD
TEAD4	1.37904e-20	0.553737	0.192717	0.630811	-0.0285144	-0.144407	COAD
CRACR2A	9.97784e-09	0.18483	0.886179	0.379033	-0.0732769	0.0167413	COAD
PARP11	2.3351e-18	0.661248	0.21609	0.393244	-0.0160476	0.0960472	COAD
TIGAR	2.12115e-22	0.56681	0.719442	0.664128	-0.0317348	0.042085	COAD
DYRK4	2.61068e-09	0.683315	0.327809	0.417903	-0.0200975	0.108824	COAD
GALNT8	3.3061e-05	0.947572	0.3221	0.452803	-0.00509355	-0.196159	COAD
NTF3	0.311305	0.642584	0.938827	-0.0343529	0.0101666	0.00477887	COAD
ANO2	0.851643	0.763347	0.552727	0.00276335	0.00291524	0.0163811	COAD
VWF	0.324695	0.558889	0.201787	-0.156915	0.0566895	0.362394	COAD
CACNA1C	4.62955e-07	0.454658	0.141704	0.353153	0.0366195	-0.172239	COAD
TSPAN9	1.96712e-10	0.891172	0.0512126	0.449624	0.00710057	-0.2328	COAD
FLRT3	4.75018e-05	0.79373	0.61907	0.245931	0.0178395	-0.0497922	COAD
MACROD2	2.77267e-14	0.588029	0.213722	0.153841	-0.0139893	-0.0400516	COAD
DHRS11	2.18538e-08	0.449021	0.706048	0.759558	0.0543635	0.0836445	COAD
PSMB3	7.92041e-23	0.747359	0.965692	0.645232	-0.0157301	0.00591056	COAD
RPL23	2.58276e-20	0.00468459	0.0770256	0.602022	-0.138685	0.20847	COAD
RPL19	3.68347e-44	0.0666708	0.317774	0.695333	-0.0662902	0.0830152	COAD
PNMT	2.06228e-06	0.0789832	0.0700291	0.237374	0.0797538	-0.15965	COAD
MIEN1	2.86656e-57	0.751903	0.0011424	0.796089	-0.0132685	0.237948	COAD
GRB7	3.19932e-39	0.196731	0.74265	0.879308	-0.0767284	0.0337801	COAD
ORMDL3	4.73042e-34	0.832647	0.18239	0.64221	-0.00871117	-0.103581	COAD
CSF3	0.00121908	0.261324	0.00636556	0.329601	-0.0981374	-0.496001	COAD
NR1D1	0.0117419	0.715071	0.720987	0.198537	0.022595	0.0444616	COAD
CCR7	0.626236	0.525167	0.161182	-0.0460968	0.0431807	-0.216321	COAD
KRT10	1.4444e-20	0.989566	0.274545	0.751403	0.000676044	-0.134005	COAD
KRT40	9.2182e-05	0.538258	0.0712248	0.567085	-0.0568982	-0.39782	COAD
MRM1	6.27064e-18	0.221814	0.00747092	0.775238	-0.0566778	0.3846	COAD
C17orf78	0.250751	0.758334	0.657828	0.129241	-0.026165	0.106031	COAD
TADA2A	2.29575e-32	0.291134	0.702211	0.484989	-0.0317136	0.031499	COAD
DUSP14	7.96848e-25	0.679196	0.736594	0.591931	0.0178108	0.0397467	COAD
SYNRG	2.76463e-23	0.219631	0.615589	0.420325	-0.0390423	0.0437883	COAD
HNF1B	4.37883e-11	0.797251	0.0822009	0.471978	-0.0149924	0.275842	COAD
MRPL45	8.85454e-31	0.00930538	0.00238999	0.655234	-0.11012	0.356504	COAD
GPR179	0.276767	0.549263	0.265829	0.00618011	-0.00272975	0.0140484	COAD
ARHGAP23	0.000227657	0.660828	0.133118	0.306242	0.0290349	0.275478	COAD
MLLT6	4.44757e-13	0.0135594	0.19955	0.493483	-0.128809	0.185545	COAD
CISD3	1.49247e-23	0.261129	0.0642918	0.637589	-0.0531861	0.243663	COAD
PCGF2	2.27796e-06	0.907837	0.483906	0.358433	0.00682744	0.114513	COAD
CWC25	2.43921e-29	0.03522	0.4946	0.491915	-0.0674908	0.0525873	COAD
LASP1	8.15979e-25	0.610459	0.422832	0.473785	-0.0173626	0.0658733	COAD
PLXDC1	0.0663764	0.855005	0.782318	-0.0997084	0.00803835	0.0279063	COAD
STAC2	0.444894	0.874764	0.0201777	-0.0184776	0.00309034	-0.102518	COAD
MED1	2.08851e-21	0.181558	0.62123	0.615652	-0.0722999	-0.0600272	COAD
CDK12	8.10171e-18	0.392048	0.0105046	0.46627	-0.0407636	-0.238971	COAD
PPP1R1B	3.21955e-15	0.0659314	0.762017	0.781796	-0.16182	0.0519263	COAD
STARD3	9.33923e-48	0.787164	0.00215983	0.810035	0.0122077	-0.270587	COAD
TCAP	1.8486e-27	0.816724	7.97534e-05	0.434257	-0.00794655	0.264854	COAD
PGAP3	2.31337e-31	0.501043	0.00471191	0.764818	-0.0400215	-0.292201	COAD
GSDMB	4.06175e-11	0.842246	0.0567017	0.662959	-0.016601	-0.29983	COAD
PSMD3	6.50834e-61	0.982186	0.888648	0.731126	0.0007263	0.00944414	COAD
MED24	9.88757e-43	0.98558	0.432565	0.67587	0.000687755	0.0619448	COAD
THRA	1.40706e-13	0.152823	0.0779916	0.471301	-0.0759816	0.182404	COAD
MSL1	1.01711e-26	0.00815098	0.352046	0.541024	-0.0910372	0.066452	COAD
CASC3	2.09501e-30	0.297751	0.994567	0.623817	-0.0379734	-0.000517616	COAD
RAPGEFL1	5.20131e-09	0.122711	0.0400549	0.617237	-0.114935	0.320344	COAD
CDC6	4.35455e-14	0.699029	0.315294	0.663253	-0.0231655	-0.118704	COAD
RARA	1.01945e-10	0.496602	0.00022897	0.427338	-0.0310204	0.333437	COAD
TOP2A	1.66181e-11	0.0944563	0.00470064	0.725337	-0.123081	-0.413472	COAD
IGFBP4	0.000487037	0.493908	0.0195745	0.329884	-0.0450069	-0.314533	COAD
KRT12	2.52496e-05	0.184148	0.711595	0.192853	0.0404574	0.0267007	COAD
KRT20	0.00375578	0.744251	0.889478	0.78052	-0.0587523	0.0547417	COAD
KRT23	2.16286e-09	0.0736514	0.00576219	1.93354	-0.364612	-1.25996	COAD
GGNBP2	6.55832e-17	0.968963	0.203012	0.426692	0.00103482	0.104466	COAD
AATF	4.86245e-39	0.122843	0.457444	0.683494	-0.0510217	0.0709178	COAD
ACACA	1.15464e-21	0.692383	0.214065	0.546431	-0.0162157	0.141401	COAD
DDX52	8.40884e-24	0.0108806	0.0143359	0.500233	-0.094958	0.250456	COAD
SOCS7	1.8818e-20	0.323639	0.505919	0.521522	-0.0424297	0.0791414	COAD
SRCIN1	2.39249e-14	0.46215	0.0972661	0.486306	-0.0364598	-0.227811	COAD
LINC00672	1.63841e-05	0.444638	0.827748	0.154373	0.021324	0.0146293	COAD
CACNB1	4.40035e-19	0.335037	0.445866	0.335208	-0.028059	-0.0510649	COAD
FBXL20	4.22239e-43	0.724508	0.141013	0.499825	0.0100792	-0.0923166	COAD
ERBB2	1.44344e-55	0.322723	0.868246	0.939564	0.0501074	0.0145408	COAD
GSDMA	2.30381e-09	0.606686	0.0243996	0.562477	0.0409256	-0.372041	COAD
WIPF2	3.42626e-26	0.668506	0.153698	0.587882	0.016024	-0.104257	COAD
TNS4	0.0280205	0.345034	0.00206509	0.384849	-0.118476	-0.850554	COAD
SMARCE1	1.44602e-21	0.266029	0.852225	0.646023	-0.0510398	0.0194019	COAD
PIP4K2B	1.34981e-33	0.297157	0.017494	0.55335	-0.0345317	-0.189983	COAD
IKZF3	0.987563	0.495927	0.930571	-0.000887653	0.0383155	0.00846115	COAD
VENTX	0.00129076	0.263442	0.252107	0.590566	-0.247689	-0.348843	GBM
ZNF511	6.67133e-07	0.859775	0.963151	0.561925	0.0237507	0.00851673	GBM
FUOM	2.9451e-06	0.262292	0.457495	1.05041	-0.30189	-0.274018	GBM
ADGRA1	0.157441	0.629278	0.860739	-0.411698	-0.172018	-0.0859283	GBM
ADAM8	0.160109	0.306981	0.605124	0.41124	0.371978	0.257793	GBM
CALY	0.354239	0.279271	0.474253	0.307667	-0.447953	-0.405761	GBM
PRAP1	0.547954	0.00128753	0.000899411	0.0149096	0.101393	0.143601	GBM
ECHS1	9.5732e-14	0.0104266	0.0137159	0.932505	-0.359278	-0.467486	GBM
PAOX	0.00591224	0.599219	0.497873	0.282378	-0.0672456	-0.116833	GBM
MTG1	0.285434	0.0247157	0.0192034	0.135425	0.36265	0.509559	GBM
CFAP46	0.388336	0.580558	0.715894	-0.0818671	0.0642096	0.0581675	GBM
TUBGCP2	0.00786806	0.00645074	0.00852949	0.267789	0.342188	0.452687	GBM
KNDC1	0.81274	0.796689	0.715022	-0.0649303	-0.0866919	-0.168964	GBM
MYC	5.18302e-06	0.990384	0.8735	0.927533	0.00169439	-0.0526499	GBM
NSMCE2	0.000508988	0.251498	0.127609	0.498189	-0.0937085	0.363105	GBM
TRIB1	0.000379306	0.398139	0.0867657	0.602945	0.0808068	-0.480252	GBM
POU5F1B	0.00665983	0.206407	0.939594	0.0460998	-0.0145226	-0.00207924	GBM
ZNF639	2.56883e-17	0.611459	0.462793	0.596441	-0.0249518	-0.174022	GBM
DNAJC19	3.10375e-07	0.159204	0.69895	0.503196	-0.10752	0.135177	GBM
SOX2	0.0554048	0.532966	0.227134	0.370973	-0.103052	0.774642	GBM
MAP6D1	0.320695	0.0755025	0.347922	0.31817	-0.277343	0.730096	GBM
AP2M1	5.40897e-07	0.843894	0.920042	0.567715	-0.0103781	0.0227295	GBM
ALG3	9.2174e-08	0.0635567	0.377024	0.690337	0.111521	-0.227026	GBM
CAMK2N2	0.16062	0.457744	0.621835	0.438456	-0.11289	0.322005	GBM
POLR2H	2.93535e-05	0.859906	0.695116	0.592381	0.0117455	0.103432	GBM
THPO	0.0362628	0.511405	0.0562138	0.296265	-0.0447315	0.518777	GBM
MAGEF1	1.88736e-06	0.599722	0.0482572	0.720943	-0.036211	0.459167	GBM
CRYGS	0.00826125	0.075977	0.395915	0.609288	-0.237517	0.493975	GBM
EIF4A2	6.43522e-06	0.597059	0.716512	0.642463	-0.0423618	-0.127038	GBM
RTP1	0.876243	0.457262	0.280763	0.0190821	0.0544626	0.293394	GBM
RTP4	0.0185613	0.316064	0.820397	0.578999	-0.144706	-0.121351	GBM
SST	0.704539	0.395084	0.0254862	0.150232	-0.192332	1.89601	GBM
KCNMB3	0.0775319	0.859547	0.960631	0.0663315	0.00529324	0.00712065	GBM
MFN1	1.77757e-14	0.132679	0.605769	0.507489	-0.0714735	0.117877	GBM
MRPL47	7.68496e-07	0.373942	0.167088	0.480371	-0.0661588	0.496828	GBM
NDUFB5	5.39702e-05	0.293089	0.345253	0.509567	-0.104351	0.450584	GBM
LAMP3	0.0814479	0.830091	0.161736	0.189452	-0.0119718	-0.388589	GBM
B3GNT5	0.008358	0.0375558	0.80218	0.485115	0.19641	-0.116429	GBM
KLHL24	0.000958832	0.555815	0.141007	0.407011	-0.0345264	0.433387	GBM
PARL	1.22651e-07	0.248708	0.702458	0.682455	-0.0686381	-0.113543	GBM
ABCC5	0.192467	0.0516419	0.731119	0.268266	-0.195053	0.171244	GBM
EIF2B5	6.7789e-07	0.550604	0.791388	0.523264	-0.0291272	0.0645854	GBM
ABCF3	0.00114884	0.25056	0.19653	0.394205	0.0667817	0.322732	GBM
VWA5B2	0.306425	0.125769	0.0106635	-0.136679	-0.100034	0.722483	GBM
PSMD2	1.39287e-07	0.568078	0.652222	0.671098	0.0336928	0.114257	GBM
EIF4G1	0.0733566	0.130278	0.296672	0.387586	0.158574	0.43268	GBM
FAM131A	0.0297434	0.865009	0.26193	0.303198	-0.0114022	0.299	GBM
CLCN2	0.0270521	0.589299	0.070676	0.40578	0.0476506	0.636068	GBM
CHRD	0.203161	0.529581	0.163638	0.276552	-0.0645001	0.57307	GBM
EPHB3	0.73343	0.615815	0.17524	-0.112296	-0.078735	0.713917	GBM
C3orf70	0.253978	0.246491	0.706315	0.368009	-0.190315	0.22496	GBM
TMEM41A	1.87111e-09	0.172602	0.147471	0.452982	0.0508406	-0.239609	GBM
LIPH	0.090831	0.853914	0.984935	0.134877	0.00770935	-0.00350653	GBM
TRA2B	0.00751024	0.139967	0.930909	0.271035	-0.0814336	-0.0179074	GBM
ETV5	0.981146	0.75393	0.135308	-0.00573734	0.0432848	0.905024	GBM
TBCCD1	4.27905e-08	0.498721	0.720544	0.588715	-0.0401681	-0.0927003	GBM
DNAJB11	2.45251e-08	0.181437	0.662484	0.64394	0.085303	0.121313	GBM
AHSG	0.320159	0.638071	0.82346	0.036937	-0.0101991	0.021117	GBM
RFC4	2.70501e-05	0.806925	0.605655	0.697026	-0.0229502	-0.211801	GBM
MASP1	0.148534	0.567187	0.800891	0.442274	-0.105117	0.171484	GBM
BCL6	0.0710299	0.776048	0.0637693	0.427047	0.0389471	0.849141	GBM
KCNMB2	4.97889e-07	0.469976	0.28332	0.432683	-0.0465341	-0.308336	GBM
ZMAT3	0.00766972	0.846383	0.411672	0.361372	0.0209087	-0.394547	GBM
PIK3CA	1.29726e-06	0.683188	0.782867	0.443473	0.0288586	-0.0938931	GBM
GNB4	3.29561e-06	0.209597	0.0816606	0.539328	-0.112153	0.752616	GBM
ACTL6A	5.69002e-09	0.464551	0.433609	0.596525	-0.0562781	0.29062	GBM
USP13	2.92813e-09	0.631357	0.946202	0.505956	-0.0310188	0.0209778	GBM
PEX5L	0.188591	0.0812439	0.595508	0.182998	-0.197253	0.287434	GBM
TTC14	3.16387e-05	0.200438	0.631475	0.445997	-0.108013	0.194129	GBM
FXR1	1.91559e-13	0.668646	0.558433	0.561578	0.0239591	-0.150464	GBM
ATP11B	0.0334795	0.653973	0.209788	0.263555	0.029706	0.41067	GBM
DCUN1D1	1.50304e-10	0.364648	0.616181	0.591028	-0.0410624	-0.111966	GBM
MCCC1	3.9853e-07	0.85561	0.351598	0.616493	-0.0108771	0.276609	GBM
MCF2L2	0.317701	0.0722295	0.451583	0.0845451	-0.0788074	0.162876	GBM
YEATS2	0.0584567	0.755786	0.960154	0.358529	-0.0283983	0.0228324	GBM
DVL3	0.015605	0.592205	0.653372	0.471568	-0.0501458	0.210433	GBM
ECE2	1.67006e-05	0.201403	0.0265958	0.904169	0.12678	-0.951255	GBM
VPS8	0.0183201	0.0673428	0.253873	0.258952	-0.0949503	0.21835	GBM
EHHADH	0.00116033	0.281427	0.392887	0.469373	-0.0788072	-0.247859	GBM
MAP3K13	3.33938e-09	0.636329	0.392802	0.768406	-0.0313308	-0.249933	GBM
IGF2BP2	0.323663	0.0410675	0.936326	0.364808	0.415531	0.0712495	GBM
DGKG	0.143517	0.962792	0.997525	0.317905	-0.00609476	-0.00175978	GBM
ST6GAL1	0.13626	0.103894	0.705028	0.344357	-0.219931	0.223691	GBM
RPL39L	0.0205438	0.380517	0.212026	0.913212	0.200413	-1.25392	GBM
NAALADL2	4.65612e-05	0.5648	0.22322	0.26794	-0.019365	-0.194628	GBM
TBL1XR1	1.54626e-10	0.961246	0.693614	0.451489	0.00247731	-0.0743641	GBM
KLHL6	0.376348	0.0648734	0.473701	-0.130918	-0.133166	0.257326	GBM
SENP2	2.02459e-10	0.934475	0.98014	0.711666	-0.0044835	-0.00602532	GBM
FETUB	0.976878	0.960914	0.621356	0.00115481	0.00114107	0.0502451	GBM
MRPL36	5.30733e-59	0.242905	0.150342	0.887005	-0.062605	-0.144908	HNSC
IRX2	8.4399e-18	0.793997	0.812489	0.891416	0.0286519	0.0500278	HNSC
IRX1	0.00865296	0.594516	0.804878	0.269222	0.0601703	0.0535943	HNSC
NKD2	2.39145e-05	0.00269846	0.941582	0.434989	-0.358302	-0.0162259	HNSC
SLC12A7	5.9235e-06	0.00107253	0.517745	0.499091	-0.416827	-0.152867	HNSC
TERT	0.0272129	0.143603	0.284933	0.0520325	-0.040787	0.055399	HNSC
CLPTM1L	1.09599e-74	0.0196273	0.747332	0.825094	-0.103814	-0.0265987	HNSC
LPCAT1	7.61647e-26	0.00461004	0.412597	0.783428	0.225439	-0.122011	HNSC
NDUFS6	3.71091e-39	0.0996105	0.02662	0.901012	-0.116774	-0.295672	HNSC
IRX4	7.90345e-11	0.85941	0.956711	0.830257	0.0249322	-0.014353	HNSC
ICE1	2.65235e-30	0.130544	0.160311	0.682241	-0.0878239	0.16046	HNSC
SLC6A3	0.19375	0.254621	0.224813	0.0141512	-0.0147083	0.0291334	HNSC
ADAMTS16	0.0135606	0.719483	0.53421	0.095787	-0.0147533	-0.0500106	HNSC
ARRDC4	0.000919847	2.97643e-07	0.573709	0.618185	0.512673	0.16636	HNSC
PGPEP1L	0.10115	0.15547	0.187715	0.0876291	-0.0442857	0.118724	HNSC
SYNM	0.0117068	0.277646	0.806606	0.393995	-0.0984199	-0.0642004	HNSC
LYSMD4	3.61078e-27	0.438381	0.274978	0.694076	0.0279109	-0.112731	HNSC
LINS1	8.4077e-27	0.53628	0.148407	0.560277	-0.0177773	0.197356	HNSC
ASB7	8.79093e-29	0.302581	0.799037	0.656844	-0.0332986	-0.039013	HNSC
ALDH1A3	0.00138057	0.673231	0.972134	0.610493	0.0479104	0.0187734	HNSC
NR2F2	0.029207	0.0406587	0.17893	0.306192	-0.151576	0.297591	HNSC
IGF1R	2.0819e-13	0.220305	0.741323	0.898794	-0.085881	-0.0666369	HNSC
TTC23	1.46673e-24	0.00134159	0.13049	0.604594	-0.104876	0.142556	HNSC
LRRC28	2.84958e-49	0.109654	0.427048	0.635468	-0.0360092	-0.0515393	HNSC
ADAMTS17	0.00194815	0.000649351	0.755753	0.259908	-0.169402	-0.0441207	HNSC
CERS3	1.48591e-06	0.00154664	0.350365	0.941995	0.374453	-0.309511	HNSC
LRRK1	1.62609e-18	0.0742456	0.45337	0.634573	0.0746783	0.148033	HNSC
CHSY1	2.39874e-08	0.328157	0.72347	0.579939	0.0584128	0.104607	HNSC
MCTP2	5.12015e-08	0.624973	0.871901	0.437776	0.0197485	-0.0197272	HNSC
MEF2A	4.36142e-10	0.121768	0.8846	0.58785	0.0870037	0.0231927	HNSC
RPL19	2.2222e-19	0.0240499	0.815551	0.835649	-0.119077	-0.0315239	HNSC
NEUROD2	3.55196e-19	0.558658	0.806489	0.24573	-0.0146134	0.0134538	HNSC
PNMT	1.00824e-09	0.185444	0.00743411	0.311442	-0.063359	-0.281889	HNSC
MIEN1	7.1974e-60	0.00027907	0.0702737	1.08596	-0.208867	-0.225307	HNSC
GRB7	1.7509e-30	0.000917532	0.368782	1.02495	-0.275085	-0.161507	HNSC
ORMDL3	4.41168e-38	2.48766e-05	0.556553	0.786679	-0.198617	-0.0888283	HNSC
CSF3	0.484048	0.742568	0.750734	0.133394	0.0468851	-0.295636	HNSC
NR1D1	0.00411095	0.0749001	0.184924	0.356935	-0.165427	-0.671536	HNSC
CCR7	0.51049	0.107345	0.159723	0.11301	0.166509	-0.792061	HNSC
KRT24	0.528778	0.936974	0.588474	-0.241908	0.0173344	-0.660267	HNSC
KRT10	0.950658	0.00245992	0.271834	-0.0258724	0.724268	1.67587	HNSC
PLXDC1	0.452409	0.397025	0.254972	0.0886359	0.0591166	-0.203934	HNSC
STAC2	0.356149	0.213448	0.531151	0.0697087	-0.0556201	-0.0718349	HNSC
MED1	4.38633e-16	0.226898	0.586382	0.631586	-0.0645376	0.0693896	HNSC
CDK12	4.23943e-07	0.449675	0.0256474	0.278886	0.0390452	0.253969	HNSC
PPP1R1B	6.41323e-07	0.227141	0.0314906	0.537568	-0.123165	-0.48219	HNSC
STARD3	4.60608e-90	0.00077612	0.0510582	0.826905	-0.106215	-0.134791	HNSC
TCAP	0.784044	0.821145	0.523779	0.0655232	0.0516671	-0.319847	HNSC
PGAP3	8.05336e-55	0.0530801	0.175053	0.96917	-0.101042	-0.155311	HNSC
GSDMB	0.000123038	0.139205	0.653975	0.371052	-0.11901	-0.116555	HNSC
PSMD3	3.70328e-62	0.0565278	0.000171472	0.777544	-0.064193	0.825609	HNSC
MED24	1.94546e-25	0.0240249	0.138436	0.541246	-0.0831211	0.355259	HNSC
THRA	3.93681e-09	0.000249322	0.0648294	0.452408	-0.208432	0.570452	HNSC
MSL1	4.5814e-20	0.000189266	0.16594	0.515261	-0.151296	0.304541	HNSC
CASC3	1.87666e-26	0.000326097	0.199712	0.632694	-0.151693	0.293707	HNSC
RAPGEFL1	2.02475e-10	0.473488	0.696064	1.10307	-0.0843044	-0.251919	HNSC
CDC6	2.02097e-07	1.90795e-05	0.0424579	0.527965	-0.304568	0.785741	HNSC
RARA	1.57219e-08	0.455783	0.034124	0.398518	-0.036516	0.510679	HNSC
TOP2A	0.0532579	0.00302812	0.25106	0.293148	-0.290294	0.547523	HNSC
IGFBP4	0.2345	0.00258429	0.0857047	0.245741	-0.32297	0.922686	HNSC
KRT27	0.49311	0.833984	0.0378328	-0.0558976	0.00973017	0.618646	HNSC
KRT12	0.00267539	0.73034	0.88546	0.106861	-0.0069515	0.0186013	HNSC
KRT23	0.00531961	0.022402	0.159938	0.856639	0.399074	1.56954	HNSC
CACNB1	0.00447317	0.131083	0.345504	0.386406	-0.121042	-0.19402	HNSC
FBXL20	2.3003e-15	0.0390142	0.0911425	0.383718	-0.0678082	0.133295	HNSC
ERBB2	1.05454e-52	0.613923	0.000634979	1.09611	-0.0316276	-0.46896	HNSC
GSDMA	0.112937	7.49168e-05	0.173843	0.310469	0.655086	-0.722448	HNSC
WIPF2	5.17707e-23	0.896215	0.297945	0.658244	-0.00576269	0.252151	HNSC
TNS4	0.000206566	0.0118995	0.525787	0.705597	0.286853	0.348655	HNSC
SMARCE1	5.95405e-29	0.0144779	0.878901	0.737336	-0.0866653	-0.0299628	HNSC
IKZF3	0.361807	0.500393	0.576541	0.0844301	-0.0617604	-0.111418	HNSC
ASNSD1	2.01433e-48	0.0408179	0.443076	0.792741	-0.0705868	0.0859352	HNSC
WDR75	1.75759e-41	0.0311163	0.109818	0.803428	-0.082704	0.199822	HNSC
SLC40A1	0.00433866	0.153186	0.819348	0.47868	0.171568	0.0891081	HNSC
ANKAR	4.23249e-45	0.000580362	0.000746207	0.278778	-0.0437439	-0.1395	HNSC
OSGEPL1	1.60265e-20	0.0016405	0.289252	0.493191	-0.128466	0.13728	HNSC
ORMDL1	3.56609e-23	0.000226854	0.345409	0.66459	-0.188989	0.153236	HNSC
INPP1	0.00737206	0.187297	0.245522	0.28251	-0.119767	0.332282	HNSC
NEMP2	5.0382e-31	2.30225e-05	0.558105	0.561251	-0.174271	0.0747029	HNSC
NAB1	2.9795e-19	0.352401	0.493956	0.636558	-0.0571123	0.131296	HNSC
GLS	1.57395e-12	0.446529	0.176788	0.568153	0.0513651	0.285657	HNSC
NABP1	0.000114981	0.000646046	0.174739	0.322934	0.20363	0.261541	HNSC
COL3A1	0.868612	0.485028	0.936864	0.0445758	-0.133569	-0.0493524	HNSC
COL5A2	0.574312	0.830654	0.868121	0.122485	-0.0330926	0.0837028	HNSC
C2orf88	0.000746531	0.117589	0.596698	0.0937463	-0.0383959	0.0407272	HNSC
HIBCH	2.15282e-16	0.0852789	0.333892	0.485935	-0.0873442	0.153864	HNSC
MFSD6	2.7777e-10	0.0788514	0.0267688	0.538878	-0.137492	0.541011	HNSC
STAT1	0.0203015	0.00727233	0.981626	0.314974	0.316829	-0.0084754	HNSC
STAT4	0.00386723	0.362025	0.357071	0.194043	0.0524634	-0.166169	HNSC
MYO1B	1.2313e-05	0.0216258	0.0863873	0.486734	0.216703	0.507014	HNSC
PMS1	2.59722e-27	0.000600117	0.722763	0.567088	-0.136183	0.0446161	HNSC
ADCYAP1	0.446676	0.441162	0.912567	-0.0202521	0.0240927	0.00657322	HNSC
MYL12A	5.59716e-52	0.428776	0.0575331	0.627053	0.0378508	0.146326	HNSC
METTL4	1.83094e-39	5.47625e-05	0.00861792	0.463254	-0.173036	0.256538	HNSC
NDC80	3.39481e-30	0.0010027	0.141086	0.626688	-0.223966	0.228274	HNSC
LPIN2	3.39441e-14	0.80999	0.107244	0.447449	0.0179553	-0.192867	HNSC
TGIF1	1.47337e-36	0.437398	0.50724	0.584133	-0.0425829	-0.0635385	HNSC
SMCHD1	2.58188e-25	0.466612	0.00404196	0.478031	-0.0418752	0.379945	HNSC
EMILIN2	0.000336902	0.751205	0.675462	0.223822	0.0244834	0.0599522	HNSC
MYL12B	5.23274e-77	0.12867	0.319153	0.796367	0.0689038	0.0730119	HNSC
MYOM1	0.931628	0.744474	0.953115	-0.00668139	0.0330841	0.00960524	HNSC
DLGAP1	4.35452e-17	0.378172	0.0133696	0.224483	0.0312736	-0.144601	HNSC
AARD	0.943724	0.79291	0.90869	0.002596	0.0122288	-0.00900644	HNSC
MYC	1.13354e-07	0.770458	0.203766	0.407715	-0.0355926	0.235525	HNSC
CHRAC1	1.23489e-28	0.000239812	0.0361475	0.569027	-0.229923	0.21773	HNSC
ARC	0.00121069	0.711721	0.723936	0.260046	0.0387975	-0.0621464	HNSC
THEM6	8.48775e-10	0.901818	0.108351	0.539971	0.0139631	-0.308786	HNSC
SLURP1	0.262727	0.000350854	0.290982	0.33051	1.39168	-0.693424	HNSC
LYPD2	0.751642	0.00748213	0.093222	0.0806705	0.896058	-0.952361	HNSC
LYNX1	0.0710687	0.000296632	0.147322	0.347205	0.916065	-0.619133	HNSC
LY6D	0.0772782	0.305932	0.73526	0.450205	0.341285	0.191217	HNSC
LY6E	4.09307e-11	0.541352	0.847067	0.786165	0.0930745	0.0501177	HNSC
LY6H	0.509572	0.459349	0.6204	0.0301041	-0.0437126	-0.0499793	HNSC
GPIHBP1	0.179813	0.66455	0.528888	-0.048213	-0.0201552	-0.050006	HNSC
GLI4	9.61904e-21	0.127843	0.793242	0.657645	-0.13382	0.0392635	HNSC
MROH6	0.00535358	0.230504	0.790991	0.303384	0.166756	0.0630549	HNSC
NAPRT	1.12067e-06	0.876116	0.922727	0.52941	0.0214449	0.0228432	HNSC
TIGD5	5.20801e-30	0.943617	0.340026	0.629548	-0.00467963	-0.108122	HNSC
GRINA	3.2235e-26	0.836638	0.595464	0.699149	0.0162997	0.071784	HNSC
OPLAH	2.27382e-10	0.270325	0.42533	0.525889	-0.113379	-0.14033	HNSC
EXOSC4	2.33642e-30	0.804783	0.66493	0.923831	0.0234802	-0.0722016	HNSC
GPAA1	9.95987e-27	0.500821	0.941297	0.644206	-0.0481319	-0.00923785	HNSC
RAD21	2.13136e-13	0.0036888	0.0389426	0.510145	-0.249659	0.298928	HNSC
MED30	1.01192e-24	0.00232807	0.860856	0.650908	-0.234315	0.0223482	HNSC
TNFRSF11B	0.00920467	0.733579	0.936428	-0.208466	-0.0333038	0.012766	HNSC
MAL2	0.0111122	0.969025	0.916159	0.364449	-0.00688029	0.0308648	HNSC
DSCC1	9.82954e-11	0.000483639	0.187103	0.470138	-0.314677	0.204451	HNSC
MRPL13	5.57996e-37	0.0160924	0.354286	0.685866	-0.158364	0.102821	HNSC
DERL1	9.5343e-36	0.032818	0.0438331	0.511285	-0.102661	0.157018	HNSC
C8orf76	2.75899e-38	0.0477767	0.75927	0.596436	-0.10685	0.0267641	HNSC
ZHX1-C8orf76	8.05077e-29	0.376195	0.128977	0.380497	-0.03579	-0.0997813	HNSC
ZHX1	3.22682e-06	0.0781391	0.874366	0.320828	0.151912	0.0221061	HNSC
FBXO32	0.00359932	0.000474137	0.00602247	0.358697	-0.546705	0.691757	HNSC
KLHL38	0.256653	0.0158136	0.0376817	0.0525429	-0.141052	0.195449	HNSC
FAM91A1	1.35088e-14	0.767715	0.299733	0.467107	-0.0218574	0.12351	HNSC
TMEM65	1.51088e-17	0.326129	0.272957	0.459457	0.0648685	0.11785	HNSC
TRMT12	1.41088e-23	0.0415925	0.130983	0.682211	-0.167528	0.199476	HNSC
RNF139	1.18672e-27	0.10413	0.00256901	0.497943	-0.0891967	0.266555	HNSC
NDUFB9	1.24003e-31	0.00113899	0.263471	0.828318	-0.276743	0.151777	HNSC
ZNF572	8.34057e-10	0.00647484	0.237101	0.2259	-0.127918	0.0887734	HNSC
SQLE	5.14426e-10	0.0928203	0.124277	0.58723	0.202164	-0.296339	HNSC
TMEM71	0.0819248	0.614679	0.242255	-0.0913373	-0.0362992	-0.136162	HNSC
KCNK9	0.503893	0.797228	0.0265584	-0.0233927	-0.0114543	0.166442	HNSC
AGO2	3.15933e-10	0.472439	0.990977	0.397282	-0.0575099	-0.00150904	HNSC
GPR20	0.683536	0.336582	0.795788	0.00646302	-0.0196349	-0.00888247	HNSC
JRK	4.55465e-11	0.162929	0.554745	0.30769	-0.083344	-0.0598627	HNSC
PSCA	0.357653	0.332397	0.140667	0.183063	0.251973	-0.650773	HNSC
LY6K	7.37909e-16	0.0168504	0.0497731	0.887541	-0.333091	0.46387	HNSC
ZNF696	1.45491e-30	0.199501	0.983483	0.507841	-0.0690908	0.00190093	HNSC
TOP1MT	2.49952e-29	0.0843845	0.423433	0.826925	-0.155251	0.12274	HNSC
RHPN1	3.19525e-05	0.0106811	0.593269	0.439666	-0.339621	-0.121141	HNSC
MAFA	0.0277623	0.227192	0.99641	0.128726	-0.0892365	-0.000568274	HNSC
GSDMD	5.35585e-11	0.398151	0.887723	0.566564	-0.091421	-0.0261435	HNSC
EEF1D	2.39503e-41	0.152189	0.933499	0.691292	-0.085554	0.00852601	HNSC
ZNF707	5.98378e-32	0.0395326	0.265855	0.518915	-0.108194	0.0999766	HNSC
MAPK15	4.27649e-13	0.319823	0.511109	0.603368	-0.103141	-0.116622	HNSC
FAM83H	1.63516e-21	0.00013418	0.0853699	0.697435	0.343571	-0.263443	HNSC
SCRIB	3.58133e-22	0.602166	0.695637	0.740219	-0.0486135	-0.0624729	HNSC
PUF60	4.11831e-70	0.00278866	0.0984152	0.823001	-0.150908	0.142369	HNSC
NRBP2	4.34128e-13	0.268166	0.782876	0.580586	0.110692	-0.0471471	HNSC
EPPK1	2.44038e-06	0.00102993	0.167645	0.562021	0.498454	-0.357198	HNSC
PARP10	2.24594e-08	0.8386	0.675107	0.512783	0.023348	-0.0821715	HNSC
SPATC1	0.564355	0.819795	0.902125	-0.00988668	-0.00496222	-0.00458234	HNSC
EIF3H	2.90154e-56	0.780962	0.603512	0.718009	0.0139606	-0.0440227	HNSC
UTP23	2.62433e-22	0.0529097	0.0458967	0.472805	-0.113556	0.197733	HNSC
EXT1	4.91317e-12	0.0748676	0.0496629	0.511006	-0.165895	0.302711	HNSC
ENPP2	0.000938739	0.636925	0.28775	-0.323293	-0.0582013	0.223196	HNSC
TAF2	1.04333e-06	0.131196	0.120282	0.368166	-0.142657	0.251027	HNSC
DEPTOR	0.211017	0.0106576	0.0438476	-0.140238	-0.379505	0.507345	HNSC
COL14A1	0.0189459	0.466536	0.593361	-0.274954	0.112646	-0.139697	HNSC
MTBP	5.08994e-08	0.000729417	0.0558216	0.243873	-0.198686	0.188238	HNSC
ZHX2	0.652681	0.000216857	0.0145046	0.0373251	-0.39269	0.416092	HNSC
TBC1D31	2.23639e-19	0.00204795	0.535421	0.36598	-0.153397	0.0497922	HNSC
FAM83A	6.12087e-06	0.0689435	0.926695	0.90665	0.46161	-0.0377893	HNSC
ATAD2	1.17148e-06	0.000403102	0.0746702	0.443525	-0.407008	0.330933	HNSC
FER1L6	0.866943	0.476498	0.12255	-0.0103613	-0.055855	0.194788	HNSC
TATDN1	3.08111e-28	0.00746172	0.0600828	0.570297	-0.167486	0.188381	HNSC
MTSS1	7.59421e-07	0.0952261	0.812457	0.498692	0.215246	-0.0489339	HNSC
NSMCE2	1.27174e-38	3.60088e-05	0.0139957	0.565393	-0.230015	0.21588	HNSC
TRIB1	9.38092e-10	0.451716	0.242165	0.530793	0.0869344	-0.21513	HNSC
POU5F1B	8.14149e-13	0.251143	0.251977	0.0743134	-0.0193416	0.0290008	HNSC
GSDMC	0.00339701	0.0653512	0.842132	0.440212	0.369767	0.0647903	HNSC
ASAP1	0.00433504	0.725883	0.563361	0.195156	-0.0325033	0.0868179	HNSC
EFR3A	1.47732e-06	0.871234	0.22308	0.322818	0.0148375	0.181188	HNSC
KCNQ3	0.150824	0.963814	0.295451	0.0371116	0.00161568	-0.0604035	HNSC
PHF20L1	4.55134e-19	0.327922	0.516663	0.338934	-0.0493341	0.0524235	HNSC
TG	0.284425	0.0165148	0.547021	0.0513	-0.159983	0.0641441	HNSC
SLA	0.000688766	0.727692	0.745932	-0.279247	0.0395509	0.058912	HNSC
NDRG1	1.56739e-13	0.833746	0.38716	0.913114	0.034958	0.231628	HNSC
ST3GAL1	0.148981	0.169481	0.98911	0.144684	-0.190515	-0.00304119	HNSC
ZFAT	0.00325539	0.223125	0.341046	0.14848	-0.0831082	0.109908	HNSC
KHDRBS3	0.00504742	0.349184	0.749672	0.178423	-0.0786494	0.0454901	HNSC
COL22A1	0.157095	0.154808	0.632671	0.212657	-0.282178	0.160594	HNSC
TRAPPC9	1.09198e-17	0.687827	0.0868817	0.499257	-0.0292441	-0.206255	HNSC
PTK2	1.96798e-19	0.0595386	0.126531	0.509224	-0.131828	0.179095	HNSC
DENND3	0.0035794	0.0722519	0.262076	0.159843	-0.126955	0.132569	HNSC
SLC45A4	0.00101551	0.00462033	0.726868	0.262499	-0.291051	-0.0600696	HNSC
PTP4A3	0.0416911	0.0160525	0.377695	0.242299	-0.369343	0.226814	HNSC
TSNARE1	1.63154e-22	0.00654431	0.51567	0.632626	-0.216764	0.0867659	HNSC
ADGRB1	0.0177438	0.124689	0.864329	0.173402	-0.14726	0.027432	HNSC
ZFP41	2.64781e-20	0.406381	0.682623	0.410853	-0.0461291	-0.0387562	HNSC
ZC3H3	6.11752e-43	0.969216	0.690566	0.631131	0.00205288	0.0362457	HNSC
PLEC	1.10774e-07	0.135711	0.575629	0.502773	0.177131	0.113543	HNSC
SAMD12	0.384799	0.0841488	0.893913	-0.0972168	-0.245016	-0.0312235	HNSC
SNTB1	0.540744	0.225883	0.175661	-0.0416341	-0.110602	0.207547	HNSC
HAS2	0.253602	0.20738	0.980735	0.144316	0.199371	0.00638896	HNSC
ANXA13	0.00301566	0.725624	0.870241	0.103602	0.0153503	0.0114929	HNSC
ZNF623	9.48209e-23	0.141121	0.345794	0.506237	-0.0925091	0.101388	HNSC
C11orf24	1.47971e-44	0.455108	0.967123	0.710811	-0.0353489	-0.00389733	HNSC
GAL	2.82739e-12	0.330333	0.0583196	0.558924	-0.141291	-0.331832	HNSC
IL18BP	0.0289054	0.0688516	0.409226	0.133827	0.167074	0.10231	HNSC
ANAPC15	2.77589e-74	0.0172435	0.710374	0.685192	-0.103848	0.0233188	HNSC
TESMIN	1.3627e-42	0.0135682	0.193571	0.419684	-0.135237	-0.0847478	HNSC
MRPL21	7.34269e-105	0.00228788	0.820751	0.756024	-0.184899	0.0131962	HNSC
IGHMBP2	5.07884e-140	0.586276	0.0273715	0.627834	-0.0215312	-0.0834458	HNSC
MRGPRF	0.00436157	0.307629	0.783823	0.10452	-0.0887331	0.0212546	HNSC
CCND1	1.00681e-68	0.633488	0.475888	0.725627	-0.0528403	-0.0538546	HNSC
FADD	3.41409e-183	0.782827	0.469907	0.710444	-0.0139316	0.0234064	HNSC
PPFIA1	3.08119e-136	0.212845	0.372892	0.662106	-0.0796102	0.0365961	HNSC
CTTN	2.3737e-163	0.0244064	0.340891	0.71466	0.130371	-0.0359076	HNSC
NADSYN1	9.29538e-94	0.37888	0.797284	0.541393	-0.0434521	0.0126735	HNSC
KRTAP5-9	1.15339e-06	0.00917249	0.559385	0.094341	-0.107932	0.0250884	HNSC
NUMA1	5.81489e-33	0.405669	0.449308	0.550873	-0.0533219	0.0642068	HNSC
FOLR3	9.9164e-09	0.315371	0.0493699	0.49914	0.119879	0.338978	HNSC
LRP5	1.57332e-14	0.265927	0.974246	0.570685	-0.0931816	-0.00512646	HNSC
PPP6R3	5.86297e-25	0.452614	0.151181	0.303443	-0.0350172	0.0883247	HNSC
CPT1A	4.60876e-21	0.23557	0.428152	0.44266	-0.117001	-0.0784431	HNSC
TPCN2	7.40722e-114	0.182673	0.558878	0.611727	0.0680406	0.0261973	HNSC
MYEOV	5.20241e-18	0.964309	0.170438	0.405459	-0.00594999	-0.134362	HNSC
ANO1	1.27479e-51	0.164231	0.979561	0.777754	0.21118	-0.00248192	HNSC
SHANK2	5.62583e-21	0.800181	0.0597631	0.225943	-0.0195604	0.0958125	HNSC
DHCR7	1.54046e-62	0.00408208	0.188086	0.785512	-0.27658	0.126246	HNSC
RNF121	5.38585e-66	0.00811929	0.512794	0.534668	-0.116612	-0.0355156	HNSC
LAMTOR1	1.28244e-95	0.283655	0.945248	0.754369	-0.0426253	-0.00394059	HNSC
KMT5B	7.36415e-54	0.797769	0.0314687	0.672333	-0.0102464	-0.156586	HNSC
DLX1	0.0096458	0.0487081	0.75146	0.227158	0.116134	-0.063938	HNSC
DLX2	0.000120927	0.0370619	0.154303	0.373971	0.135632	-0.317744	HNSC
SP9	0.282736	0.000324693	0.397656	0.0676871	-0.17711	0.116274	HNSC
HOXD11	3.43758e-06	0.91975	0.594029	0.584846	-0.00954231	0.107652	HNSC
HOXD9	0.00536971	0.727805	0.120297	0.282741	-0.0267698	0.255068	HNSC
HOXD8	7.9022e-07	0.356752	0.83183	0.365324	0.0499949	0.0247877	HNSC
HOXD4	0.00121952	0.0477182	0.220363	0.158309	-0.0716873	0.0954017	HNSC
HOXD1	0.000285298	0.111628	0.572696	0.136617	-0.0442187	-0.0337104	HNSC
HNRNPA3	2.48053e-13	0.000134779	0.14777	0.454328	-0.186489	0.162857	HNSC
TTC30B	5.61258e-09	0.0640594	0.0292059	0.419803	-0.0906045	0.279879	HNSC
TTC30A	1.25421e-10	0.128214	0.0190758	0.473551	-0.0724891	0.297343	HNSC
METAP1D	8.36077e-15	0.0186188	0.293164	0.409135	-0.0810381	0.124007	HNSC
PDK1	1.00952e-15	0.396806	0.105911	0.635499	-0.0456233	0.276837	HNSC
CDCA7	2.52537e-06	0.00111625	0.264089	0.626852	-0.306108	0.302025	HNSC
CIR1	1.04706e-25	0.448692	0.147226	0.546294	-0.0297362	0.146756	HNSC
SCRN3	2.86939e-18	0.317086	0.00536823	0.591487	-0.0520437	0.384712	HNSC
CHRNA1	0.28722	0.870939	0.507686	-0.193459	-0.0230894	0.247982	HNSC
LNPK	2.82534e-18	0.0383078	0.0202488	0.568774	-0.099351	0.259692	HNSC
HOXD13	6.56318e-05	0.529499	0.319605	0.604268	-0.0717927	0.242369	HNSC
HOXD10	0.000389299	0.52942	0.193893	0.507711	-0.0680082	0.299744	HNSC
PRKRA	6.6636e-38	4.38921e-05	0.17551	0.894485	-0.16436	0.172116	HNSC
FKBP7	2.54348e-05	0.100116	0.695796	0.475676	-0.114956	0.0872761	HNSC
PLEKHA3	8.13603e-28	0.114944	0.308732	0.485042	-0.0413233	0.0850837	HNSC
DNAJC10	9.50453e-18	0.0248591	0.316174	0.676588	-0.105363	0.125834	HNSC
DUSP19	1.2207e-13	0.123169	8.20291e-07	0.299998	-0.0379463	0.326014	HNSC
NUP35	3.69828e-24	0.00657688	0.111886	0.682933	-0.107119	0.167076	HNSC
ITGA6	1.34687e-07	0.0408955	0.689899	0.930489	0.250564	-0.155016	HNSC
SP3	3.4658e-15	0.0206228	0.0163551	0.612234	-0.132603	0.358325	HNSC
OLA1	1.67507e-43	0.416656	0.128165	0.813378	-0.0346208	0.173128	HNSC
GPR155	1.01573e-15	0.455002	0.0876644	0.554176	0.039898	0.24162	HNSC
WIPF1	0.775264	0.917938	0.672486	0.0330928	0.00940561	0.101429	HNSC
CHN1	0.427007	0.13097	0.91762	0.0776138	-0.111116	-0.0202085	HNSC
MTX2	7.12423e-28	0.558643	0.939678	0.661898	-0.0251559	0.00695028	HNSC
NFE2L2	1.83797e-14	0.0362708	0.182141	0.841958	-0.17967	0.265035	HNSC
AGPS	1.34402e-16	0.05316	0.187543	0.586416	0.0999189	0.160724	HNSC
PDE11A	4.18131e-07	0.231064	0.0471255	0.122592	-0.0193433	-0.0766073	HNSC
RBM45	3.17446e-07	0.225417	0.0212677	0.202152	0.0298495	-0.14054	HNSC
TTN	0.794436	0.771063	0.787325	-0.0432088	0.0296977	0.0880457	HNSC
CCDC141	0.798729	0.450102	0.868727	-0.00343549	-0.00641051	-0.00429049	HNSC
SESTD1	0.000740103	0.558962	0.00687541	0.313296	0.0330691	0.474112	HNSC
ZNF385B	0.655926	0.368264	0.499722	0.0288371	0.0372248	-0.0892056	HNSC
CWC22	1.11626e-22	0.200379	0.277626	0.764314	-0.0512918	0.145759	HNSC
UBE2E3	5.23848e-30	0.122615	0.238951	0.860546	-0.0596335	0.172133	HNSC
ITGA4	0.425351	0.72079	0.0366975	0.10314	0.0258597	0.601502	HNSC
CERKL	0.468779	0.882137	0.0331662	0.0701757	-0.00804641	0.459838	HNSC
PPP1R1C	0.0123604	0.134777	0.162074	0.176803	-0.0611225	0.217786	HNSC
FRZB	0.0205004	0.677832	0.073034	-0.299358	-0.0330158	0.382342	HNSC
NCKAP1	1.72252e-20	0.598615	0.0841111	0.875299	0.0293715	0.25738	HNSC
RAPGEF4	0.000222102	0.253441	0.117208	0.197636	0.0413358	0.161097	HNSC
ATF2	1.15946e-19	0.00178792	0.0727733	0.638592	-0.165863	0.236067	HNSC
OSBPL6	3.03928e-15	0.907032	0.249724	0.534817	-0.00482963	-0.149804	HNSC
PDE1A	0.36506	0.571983	0.561029	-0.0295967	-0.0114357	0.0314699	HNSC
HOXD3	0.478252	0.398982	0.508887	0.00578254	-0.00510561	0.00860612	HNSC
EN1	2.31826e-08	0.151874	0.110537	0.945483	0.15111	0.749724	HNSC
DBI	1.16001e-09	0.0996207	0.632944	0.714248	-0.118784	0.153467	HNSC
TMEM37	0.00165289	0.936258	0.784549	0.472573	0.00747711	0.114015	HNSC
TMEM185B	4.28496e-23	0.134079	0.11806	0.869754	-0.0827232	0.357455	HNSC
INHBB	1.29656e-07	0.793184	0.0132535	0.845508	-0.0275295	1.07945	HNSC
DDX18	2.95214e-19	0.126106	0.00280099	0.718953	-0.0722121	0.642089	HNSC
MARCO	0.0728878	0.25276	0.876537	0.346318	0.139511	0.0843535	HNSC
STEAP3	0.00251669	0.0176825	0.060933	0.39474	-0.193459	0.680983	HNSC
C2orf76	2.66305e-25	0.040711	0.929207	0.792924	-0.092496	-0.017872	HNSC
SCTR	2.3508e-07	0.725187	0.363083	0.0854538	0.00358678	-0.0414079	HNSC
CFAP221	0.150978	0.732684	0.913541	0.0185697	-0.002761	0.00391462	HNSC
TMEM177	7.52931e-37	0.422062	0.487649	0.977559	-0.0355758	-0.137171	HNSC
RALB	3.37921e-21	0.585697	0.0995659	0.849835	0.0310038	0.388297	HNSC
NIFK	2.29495e-31	0.756116	0.534464	0.961026	-0.0139007	0.116922	HNSC
CCDC93	1.112e-11	0.000676076	0.0086188	0.522881	-0.154765	0.540104	HNSC
INSIG2	1.02005e-20	0.0179771	0.212241	0.626674	-0.0968316	0.228916	HNSC
PTPN4	9.58191e-25	0.307984	0.49807	0.48757	0.0303009	0.0891628	HNSC
EPB41L5	1.56069e-13	0.421104	0.757623	0.490907	0.0343687	0.0545861	HNSC
GLI2	3.79054e-22	0.115664	0.0603316	1.28348	-0.140793	0.690429	HNSC
TFCP2L1	3.86493e-07	0.157345	0.0748698	0.750189	0.14103	0.73371	HNSC
TSN	3.86418e-32	0.00214293	0.114568	0.772089	-0.109259	0.235309	HNSC
CLASP1	2.20684e-16	0.300397	0.154622	0.661723	-0.0554208	0.313018	HNSC
DRD1	0.174171	0.0483722	0.723818	-0.0536814	-0.0599198	0.0222048	KIRC
NOP16	6.77912e-11	0.116411	0.37344	0.482869	0.0890639	-0.104599	KIRC
HIGD2A	4.8574e-06	0.02389	0.165714	0.435155	-0.166829	0.211921	KIRC
RAB24	1.94635e-07	0.0593427	0.812358	0.593597	0.167346	0.0434253	KIRC
PRELID1	1.16686e-13	0.106619	0.336396	0.710834	0.118581	-0.145748	KIRC
RGS14	1.19475e-10	0.0451559	0.585135	0.781112	0.187847	-0.105603	KIRC
DDX41	9.91115e-18	0.801477	0.957145	0.676444	0.0150661	-0.00665412	KIRC
TMED9	9.24421e-16	0.443288	0.623258	0.586456	0.0426903	-0.0565216	KIRC
N4BP3	0.764988	0.22964	0.293308	-0.0308923	-0.0964192	-0.175161	KIRC
NHP2	1.63009e-25	0.55812	0.365495	0.716464	0.0295731	-0.0949347	KIRC
CBY3	1.45356e-09	0.674731	0.738227	0.250868	-0.0132518	-0.0219494	KIRC
LTC4S	0.219705	0.809658	0.0661825	-0.0163461	0.0024828	0.0394347	KIRC
SCGB3A1	0.388887	0.842579	0.844197	-0.079548	-0.0141837	-0.0292325	KIRC
HRH2	4.79528e-05	0.000707225	0.780113	0.87341	0.556763	0.0948905	KIRC
KIAA1191	8.36945e-23	0.481933	0.274028	0.740356	0.0394951	-0.127419	KIRC
ARL10	0.000912855	0.134588	0.792609	0.314147	-0.110338	0.0401574	KIRC
CLTB	0.00115019	0.735298	0.429232	0.26922	-0.0217763	0.105594	KIRC
FAF2	1.29454e-30	0.000580335	0.0367258	0.661243	0.145695	-0.182726	KIRC
RNF44	3.76245e-06	0.287048	0.446091	0.338076	0.0599507	0.0889258	KIRC
GPRIN1	8.97631e-06	0.23713	0.53015	0.383203	0.0786514	-0.0865433	KIRC
TSPAN17	0.000690614	0.445173	0.930422	0.23926	0.0421085	0.00994862	KIRC
HK3	0.177408	0.81232	0.260377	-0.13691	-0.0189358	0.185596	KIRC
FGFR4	4.32561e-07	0.000447384	0.7309	0.7771	0.422274	-0.0848993	KIRC
MXD3	0.955163	0.961033	0.104195	-0.00463772	0.00317173	0.218074	KIRC
SLC34A1	0.0465857	0.0393569	0.404346	0.35599	0.290243	0.242341	KIRC
F12	0.941088	0.359571	0.660675	0.0105895	0.103405	0.10236	KIRC
GRK6	0.0136205	0.771839	0.064204	0.151734	-0.0140009	0.184976	KIRC
PRR7	0.00768328	0.489466	0.336976	0.279662	0.0569087	0.163418	KIRC
PDLIM7	0.0746609	0.218596	0.0480552	-0.220185	-0.119555	0.397477	KIRC
DOK3	0.881568	0.251716	0.196175	-0.0147121	-0.0891742	0.207855	KIRC
FAM193B	0.16742	0.717763	0.115344	0.2177	0.0448386	0.404144	KIRC
RMND5B	2.88124e-19	0.0121238	0.496425	0.462093	0.0966888	-0.0542947	KIRC
HNRNPAB	9.15609e-12	0.0351429	0.405026	0.505708	0.118937	-0.0974031	KIRC
PHYKPL	8.75447e-15	0.0889564	0.57434	0.807297	0.133318	0.0913606	KIRC
CLK4	1.44989e-07	0.414123	0.177327	0.547881	-0.065202	0.223801	KIRC
ZNF354A	5.07636e-15	0.131916	0.702502	0.572648	0.0831784	-0.0437471	KIRC
ZNF354B	0.000293907	0.18891	0.304603	0.318106	0.0891325	0.144593	KIRC
ZNF454	0.00708612	0.912314	0.121581	0.095504	-0.00302187	0.0883298	KIRC
GRM6	0.0131217	0.70003	0.505468	0.0361888	0.00435178	0.0156224	KIRC
ZNF879	7.73277e-09	0.22981	0.295066	0.290625	0.0462072	-0.0836572	KIRC
ZNF354C	0.565934	0.639872	0.593251	0.0497891	-0.0315066	0.0746979	KIRC
HNRNPH1	0.041887	0.137457	0.420998	0.214203	0.121126	0.136228	KIRC
MAML1	2.6277e-05	0.0742062	0.791125	0.246968	0.0806695	-0.0248427	KIRC
MGAT4B	1.98215e-06	0.0140491	0.824056	0.399831	0.158654	-0.0297735	KIRC
TBC1D9B	9.85536e-20	0.00355242	0.244104	0.669582	0.161345	-0.133412	KIRC
RASGEF1C	0.408433	0.0287604	0.278599	0.0564929	-0.116024	0.119446	KIRC
MAPK9	1.62993e-22	0.552585	0.702892	0.487719	0.0219434	0.0293307	KIRC
GFPT2	0.577182	0.0217551	0.784402	0.102854	-0.328871	0.0814121	KIRC
CNOT6	1.59246e-10	0.0349603	0.427183	0.387475	0.0971211	-0.0760199	KIRC
SFXN1	1.24599e-15	0.000488553	0.0626646	0.586129	0.191216	-0.210846	KIRC
THOC3	6.53759e-08	0.134253	0.0168655	0.293208	-0.0625903	0.207601	KIRC
SIMC1	0.0201387	0.00124109	0.00877032	0.16393	-0.178856	0.300233	KIRC
CDHR2	1.50678e-09	0.0389847	0.670414	1.31042	0.342734	0.14619	KIRC
UNC5A	0.00403924	0.273871	0.814915	0.258855	-0.0772024	-0.0341122	KIRC
UIMC1	2.50584e-15	0.950295	0.443051	0.400832	0.00240822	0.0612529	KIRC
ZNF346	3.4809e-18	0.113345	0.502117	0.38604	0.0534061	0.0466865	KIRC
LMAN2	6.87519e-17	0.459988	0.691482	0.646071	0.0435036	0.0482355	KIRC
DBN1	0.0269621	0.821217	0.353578	-0.256982	-0.0206217	0.175018	KIRC
B4GALT7	8.83306e-06	0.476045	0.56003	0.365074	0.0456653	0.0771681	KIRC
FAM153A	0.058972	0.967645	0.0919319	0.179604	0.00303197	0.260698	KIRC
ZFP2	8.94376e-09	0.491126	0.110475	0.33683	-0.0308264	0.148549	KIRC
RUFY1	2.42461e-35	0.0472538	0.318788	0.636072	0.0732226	-0.0763318	KIRC
CANX	5.1779e-24	0.29991	0.155127	0.954378	0.0721975	-0.206038	KIRC
SQSTM1	7.64714e-11	0.0156923	0.156393	0.564175	0.160305	-0.194813	KIRC
RNF130	2.06491e-13	0.635719	0.831919	0.349622	-0.0170273	-0.0158784	KIRC
FLT4	0.378081	0.0642245	0.787276	0.132342	0.215298	-0.0652773	KIRC
NSD1	7.14915e-08	0.297858	0.554465	0.370159	0.0555474	-0.0650909	KIRC
COL23A1	3.19476e-11	0.336784	0.549024	1.65393	0.182303	-0.235908	KIRC
ADAMTS2	0.406012	0.187465	0.718321	-0.113753	-0.140358	0.0796499	KIRC
TENM2	0.023784	0.219143	0.0404175	-0.200459	-0.0843176	0.294294	KIRC
C5orf58	0.099524	0.251718	0.162981	-0.0497926	-0.0267095	0.0684541	KIRC
KCNMB1	0.204214	0.000346718	0.144081	-0.118392	-0.258216	0.220922	KIRC
NPM1	5.75512e-28	0.134428	0.926856	0.952086	-0.0947717	0.012227	KIRC
LCP2	0.900038	0.145791	0.525716	-0.0147892	-0.13205	0.121218	KIRC
KCNIP1	0.1972	0.450027	0.232226	-0.11749	0.05305	-0.176707	KIRC
GABRP	0.211967	0.926698	0.695467	-0.118801	-0.00676193	-0.0605603	KIRC
FGF18	0.0931831	0.635315	0.292136	-0.106157	0.0231413	0.108296	KIRC
DOCK2	0.839363	0.0119469	0.162705	-0.0251377	-0.242128	0.281996	KIRC
RANBP17	9.54809e-05	0.0346719	0.389473	0.137206	-0.0578564	-0.0492912	KIRC
KIF4B	0.18769	0.136503	0.967422	0.00909757	-0.00769406	0.000454151	KIRC
FNDC9	0.778641	0.22705	0.0036723	0.00302296	-0.00968542	0.0502975	KIRC
THG1L	8.51651e-27	0.00859331	0.853542	0.768004	-0.133113	0.020076	KIRC
PTTG1	0.0813977	0.00809166	0.720941	0.228718	-0.264953	0.0759112	KIRC
SAP30L	7.07365e-10	0.415309	0.46345	0.481522	0.0468269	-0.0905273	KIRC
FAXDC2	0.222658	0.869078	0.494963	0.177728	0.0179358	0.160061	KIRC
CNOT8	1.98321e-08	0.402202	0.482185	0.351606	-0.0386212	-0.0698188	KIRC
MRPL22	5.73434e-33	0.255438	0.942577	0.677922	0.0449622	-0.00613086	KIRC
TIMD4	0.0189138	0.612128	0.258321	0.38164	-0.0612769	0.294437	KIRC
HAVCR1	1.41886e-07	0.0164271	0.238132	1.54031	0.517846	-0.546715	KIRC
HAVCR2	3.67143e-06	0.0383355	0.800793	1.0147	0.335457	0.08777	KIRC
NIPAL4	0.324354	0.522292	0.65716	-0.0586059	0.0282955	-0.0423045	KIRC
SOX30	0.171524	0.0232786	0.427766	-0.0260384	-0.0322577	0.0242342	KIRC
LSM11	0.000942905	0.264736	0.260699	0.163351	-0.0408718	0.08879	KIRC
RNF145	7.79793e-10	0.0501931	0.0259383	0.572174	0.135136	-0.327874	KIRC
UBLCP1	0.00157136	0.549052	0.889002	0.198984	-0.028284	-0.014045	KIRC
IL12B	2.59106e-05	4.10831e-06	0.00613646	-0.169203	-0.139814	0.176195	KIRC
PWWP2A	6.3615e-18	0.719559	0.270946	0.549427	-0.0168013	0.110277	KIRC
FABP6	4.01516e-16	0.205703	0.490818	2.00167	-0.229832	-0.267522	KIRC
C1QTNF2	0.279097	0.0528625	0.731552	-0.0856098	-0.116772	0.0442258	KIRC
ZBED8	8.34747e-12	0.117065	0.519611	0.522166	-0.0892766	0.0784639	KIRC
SLU7	6.21416e-25	0.30397	0.909033	0.621466	-0.0447574	-0.010597	KIRC
GRIA1	0.154689	0.967496	0.186222	0.0759081	-0.00161692	-0.113229	KIRC
FAM114A2	5.85508e-16	0.505228	0.112337	0.437014	0.0259572	-0.133557	KIRC
GALNT10	0.628234	0.0612087	0.608038	0.0417434	-0.121131	0.0711744	KIRC
LARP1	4.42692e-15	0.00127815	0.185888	0.601828	0.179213	-0.158251	KIRC
GEMIN5	1.22378e-16	0.226194	0.114022	0.576134	0.0608826	-0.171416	KIRC
MED7	5.47961e-19	0.14001	0.52466	0.479772	0.0570632	0.0528964	KIRC
ITK	0.522022	0.144795	0.274848	-0.0599348	-0.101786	0.163973	KIRC
ADAM19	0.0453507	0.0140928	0.3888	-0.227851	-0.209436	0.157673	KIRC
CLINT1	4.90369e-18	0.169034	0.0453214	0.725666	0.082377	-0.259089	KIRC
EBF1	0.970869	0.945465	0.814711	-0.00476897	-0.00673478	0.0491907	KIRC
ADRA1B	5.36514e-05	0.773083	0.725081	0.554554	0.0298755	-0.0776621	KIRC
TTC1	3.2804e-40	0.680722	0.223355	0.753369	-0.016271	-0.102688	KIRC
CCNJL	0.939988	0.0241592	0.0472919	0.00790489	-0.18073	0.340286	KIRC
ATP10B	0.393931	0.146671	0.788142	-0.0124753	-0.0161489	0.00638681	KIRC
MFAP3	0.00640538	0.422101	0.25706	0.34843	0.0761517	-0.231969	KIRC
SGCD	0.00864656	0.937537	0.793932	-0.200801	-0.0044693	-0.0320471	KIRC
CYFIP2	1.06612e-08	0.107136	0.75687	0.780739	0.161516	-0.0667026	KIRC
GABRB2	0.549668	0.0859062	0.520962	0.0272831	0.0600343	-0.047455	KIRC
HNRNPA0	3.8628e-07	0.0784809	0.939231	0.300613	0.0748338	-0.00724134	KIRC
EGR1	0.829767	0.404223	0.582946	0.0616954	0.176521	0.255558	KIRC
MZB1	0.252866	0.969452	0.669627	-0.264124	-0.00652661	0.160004	KIRC
SPATA24	4.28085e-20	0.0259413	0.986364	0.709456	0.122213	0.00205867	KIRC
PKD2L2	0.930058	0.741021	0.122135	0.000702002	-0.00193662	0.0200598	KIRC
NME5	2.34604e-17	0.846469	0.38908	1.08153	0.017475	0.172049	KIRC
KIF20A	0.190026	0.0649729	0.595786	0.160128	-0.165304	-0.104976	KIRC
CDC23	1.1565e-18	0.000513486	0.198092	0.522172	0.145882	-0.118991	KIRC
GFRA3	0.00926523	0.271418	0.0874394	0.0892683	-0.0280352	0.0959844	KIRC
CDC25C	0.0122445	0.0837391	0.561194	0.149555	-0.0768028	-0.0567349	KIRC
FAM53C	0.0149859	0.0326416	0.398567	0.163287	0.106361	-0.0924333	KIRC
REEP2	1.23369e-05	0.0849479	0.0536959	-0.375097	-0.107982	0.266487	KIRC
HSPA9	3.81159e-15	0.00161586	0.0604799	0.672309	0.193844	-0.253301	KIRC
LRRTM2	0.180436	0.114248	0.998543	0.0380959	0.0333219	8.45159e-05	KIRC
PAIP2	4.94539e-17	0.00105488	0.0154201	0.621654	0.174062	-0.282564	KIRC
SLC23A1	1.8178e-13	0.0749692	0.757956	1.2679	0.220853	-0.0839718	KIRC
PROB1	0.182917	0.0106257	0.744625	0.0706231	0.100245	-0.0280346	KIRC
DNAJC18	2.24776e-07	0.980503	0.947724	0.359092	0.00123669	0.00729637	KIRC
CXXC5	2.8788e-15	0.000307404	0.325269	0.658275	0.217364	-0.129398	KIRC
PSD2	0.442421	0.106364	0.158184	0.0418971	-0.0652366	0.123624	KIRC
KLHL3	1.0798e-06	0.0132065	0.0395796	-0.455519	-0.166583	0.309086	KIRC
MYOT	0.000215543	0.469431	0.701886	0.323548	0.0460625	0.0539072	KIRC
FAM13B	9.60869e-08	0.544939	0.943557	0.43949	0.0360563	-0.00932693	KIRC
BRD8	1.86903e-14	0.036893	0.596716	0.594754	0.115598	-0.0647211	KIRC
ETF1	8.11999e-12	0.0127687	0.0428491	0.558582	0.147074	-0.262837	KIRC
CTNNA1	8.73674e-23	0.00012396	0.0102856	0.693388	0.194936	-0.284895	KIRC
SIL1	4.17349e-14	0.679298	0.252351	0.619391	0.0244423	0.148735	KIRC
MATR3	0.00184991	0.46344	0.0915866	0.143502	0.0248393	0.125896	KIRC
MATR3.1	0.00184991	0.46344	0.0915866	0.143502	0.0248393	0.125896	KIRC
UBE2D2	1.47133e-32	0.566486	0.548064	0.628514	-0.0209168	0.0481464	KIRC
NRG2	0.0245764	0.798254	0.15205	-0.160968	-0.0135106	0.164367	KIRC
SPOCK1	0.183225	0.301834	0.761945	0.379363	-0.216654	0.141748	KIRC
KDM3B	7.512e-12	0.0684961	0.775879	0.548529	0.106253	-0.0364835	KIRC
ECSCR	0.501302	0.850053	0.837032	0.0970324	-0.0201608	0.0482383	KIRC
SPINK7	0.00555037	0.0395745	0.267232	-0.216154	-0.118982	0.137655	KIRC
ADRB2	0.00345215	0.0799091	0.00943901	-0.194643	-0.0858638	0.275418	KIRC
GRPEL2	7.57808e-05	0.313895	0.392605	0.296249	-0.0551873	0.101178	KIRC
PCYOX1L	0.304257	0.189886	0.001525	-0.0619849	-0.0583294	0.305887	KIRC
SPINK13	0.00341775	0.0246646	0.856761	0.747826	-0.425387	0.0732359	KIRC
SPINK9	0.0450768	0.120436	0.788986	0.0341636	-0.0196539	0.00727179	KIRC
FBXO38	4.76896e-10	0.713217	0.706965	0.365198	0.0157151	0.0345801	KIRC
IL17B	0.159266	0.00930612	0.454293	-0.0894205	-0.122083	0.0756479	KIRC
CSNK1A1	3.86369e-07	0.0932992	0.131589	0.486912	0.117531	-0.22795	KIRC
SPINK5	0.972647	0.606304	0.676248	0.00421603	0.0470548	0.0818975	KIRC
HTR4	0.476123	0.799706	0.909274	-0.00283242	0.000749033	-0.000723688	KIRC
SH3TC2	0.856187	0.00367319	0.26876	0.00268189	0.0317793	-0.0260783	KIRC
ABLIM3	4.4864e-19	0.0318566	0.11367	1.49293	0.254675	-0.40572	KIRC
AFAP1L1	0.228792	0.454583	0.554887	0.162439	0.0743798	-0.126843	KIRC
ARHGEF37	1.5474e-08	0.020224	0.0492537	0.862375	0.257996	-0.471373	KIRC
PPARGC1B	0.000781331	0.480088	0.696338	0.146088	0.0226375	-0.0269469	KIRC
YIPF5	2.09029e-15	0.847962	0.157859	0.700085	0.0122582	-0.193143	KIRC
ARHGAP26	6.3264e-09	0.34739	0.473064	0.572291	0.0678447	-0.11058	KIRC
NR3C1	2.08396e-08	0.539053	0.583088	0.574131	-0.0461331	-0.0881622	KIRC
KCTD16	0.00123184	0.201107	0.995218	0.2817	0.0832092	0.000832058	KIRC
ERFE	0.983929	0.051725	0.860904	-0.00887251	-0.418488	0.124164	KIRP
ACKR3	0.00273055	0.305031	0.753224	0.723391	-0.11918	-0.121054	KIRP
COPS8	5.11319e-11	0.00262055	0.190346	0.670734	0.144367	0.207044	KIRP
RAB17	6.05567e-06	0.000287093	0.296985	0.938912	-0.362294	0.34052	KIRP
RBM44	0.267004	0.967797	0.625137	0.0224614	0.000395446	-0.0158144	KIRP
SCLY	3.27437e-09	0.0092779	0.153821	0.303525	0.0633242	-0.114115	KIRP
ESPNL	6.27592e-08	0.00467845	0.00401914	0.688745	0.171921	-0.57805	KIRP
KLHL30	0.101179	0.00205849	0.0471759	0.258555	0.238033	-0.504172	KIRP
ILKAP	9.16411e-08	0.96938	0.753475	0.58544	-0.00199568	-0.0539696	KIRP
HES6	0.00118067	0.133369	0.659324	0.592283	-0.132424	0.128314	KIRP
TRAF3IP1	5.58746e-11	0.680105	0.164268	0.828046	0.0244095	0.263538	KIRP
ASB1	7.91746e-06	0.00130784	0.068888	0.504923	0.175397	0.315231	KIRP
TWIST2	0.200062	0.00597664	0.227077	0.118068	0.12407	0.17322	KIRP
IQCA1	4.01478e-07	0.00478097	0.68635	1.20215	-0.319295	-0.150495	KIRP
COL6A3	0.958688	0.0140663	0.861228	-0.0145834	0.336832	0.0789645	KIRP
MLPH	0.702099	0.00505888	0.618842	-0.0988113	0.353395	-0.205783	KIRP
LRRFIP1	1.39505e-05	0.182691	0.289102	0.694978	0.101736	0.267237	KIRP
RAMP1	0.507198	0.90557	0.537295	-0.186119	-0.0161247	0.277403	KIRP
PER2	0.0595038	0.00676544	0.263231	0.330992	-0.232143	0.304951	KIRP
NDUFA10	2.68055e-09	0.267261	0.107457	0.621775	-0.0547785	0.253371	KIRP
AGAP1	0.00016038	0.184354	0.492628	0.528086	0.0889688	0.149987	KIRP
UBE2F	9.08093e-10	0.169621	0.311992	0.555472	0.0587151	0.142582	KIRP
UBE2F-SCLY	4.56296e-09	0.56053	0.0179797	0.0511158	-0.00239586	-0.0323021	KIRP
HDAC4	9.47121e-05	0.000800716	0.344527	0.348718	0.145396	0.129765	KIRP
DLX1	0.403573	0.367191	0.678214	0.0243959	0.0123968	-0.0148498	KIRP
HOXD11	0.585219	1.47367e-06	0.172003	0.108161	0.462907	-0.335306	KIRP
HOXD9	0.252291	0.0838778	0.0218117	0.36387	0.261542	-0.905027	KIRP
HOXD8	0.227269	0.135437	0.00574447	0.369299	0.217197	-1.05082	KIRP
HOXD4	0.0534148	0.00277899	0.0620432	0.371526	0.27474	-0.443905	KIRP
HOXD1	0.315569	0.010258	0.0691653	0.163813	0.200147	-0.367708	KIRP
HNRNPA3	3.82337e-05	4.41982e-06	0.022459	0.472458	0.252791	-0.321181	KIRP
TTC30B	7.60206e-10	0.00238223	0.0205496	0.82374	0.18801	-0.364657	KIRP
TTC30A	1.05785e-07	0.0584437	0.029719	0.805834	0.13308	-0.390644	KIRP
ASNSD1	7.97031e-06	0.000306682	0.482815	0.529391	0.202356	-0.10029	KIRP
MSTN	9.76299e-05	0.596729	0.00288391	0.317117	-0.0205534	-0.298814	KIRP
HSPE1	4.29686e-10	0.328113	0.207548	0.983132	-0.0753811	-0.230619	KIRP
METAP1D	3.4938e-15	0.033972	4.50453e-05	0.961937	-0.116776	-0.58665	KIRP
PDK1	0.0154911	0.00228883	0.338877	0.388606	0.232017	0.186823	KIRP
CDCA7	0.114413	0.000276332	0.686167	0.318862	0.350316	-0.102716	KIRP
CIR1	4.15735e-08	0.0116746	0.115389	0.750069	0.167005	-0.272991	KIRP
SCRN3	4.14651e-06	0.0197658	0.310368	0.644555	0.159133	-0.181261	KIRP
CHRNA1	0.043919	0.0390877	0.1061	0.497054	-0.250473	-0.491704	KIRP
LNPK	6.69439e-06	5.79516e-07	0.0675894	0.571805	0.302975	-0.282812	KIRP
HOXD10	0.99468	1.87286e-05	0.316617	-0.0019723	0.611628	-0.36679	KIRP
PRKRA	1.39747e-10	4.93653e-05	0.0704641	0.562083	0.164777	-0.183754	KIRP
FKBP7	0.0011903	0.0713249	0.457117	0.516749	0.135375	-0.140982	KIRP
PLEKHA3	1.39813e-10	0.0128347	0.00252555	0.536166	0.0997347	-0.298548	KIRP
DNAJC10	1.52065e-05	8.3535e-09	0.022508	0.598928	0.382247	-0.375779	KIRP
DUSP19	1.09351e-07	0.518361	0.0544768	0.539627	0.0301944	-0.237062	KIRP
NUP35	9.35349e-08	0.0951859	0.0260932	0.626806	0.0902915	-0.31714	KIRP
FSIP2	0.156852	0.663814	0.314156	0.0997559	-0.014421	-0.0858404	KIRP
ZC3H15	7.40511e-06	0.000128827	0.332882	0.630753	0.252544	-0.171413	KIRP
FAM171B	0.00241839	7.11136e-11	0.236237	0.668978	0.69814	-0.330147	KIRP
WDR75	4.0288e-08	0.0278926	0.0290097	0.668122	0.124116	-0.307341	KIRP
SLC40A1	0.101632	0.834491	0.714295	0.41037	0.0248676	-0.112326	KIRP
ANKAR	7.1091e-05	0.125659	0.647768	0.227108	0.0432011	-0.0321695	KIRP
OSGEPL1	7.18724e-13	0.848534	0.0166128	0.74558	0.00946091	-0.298229	KIRP
ORMDL1	5.00002e-07	0.510983	0.0252751	0.74462	0.047561	-0.406477	KIRP
INPP1	0.000513749	0.0908848	0.265763	0.48121	0.110002	-0.186813	KIRP
NEMP2	1.18179e-10	4.6184e-06	0.177326	0.535902	0.177154	-0.132495	KIRP
NAB1	0.000365958	0.0257509	0.178565	0.733729	0.215912	-0.33559	KIRP
GLS	3.99442e-07	0.00667696	0.0552804	1.17456	0.292722	-0.532702	KIRP
NABP1	4.84139e-05	0.461287	0.0183745	0.801919	-0.0674683	-0.57578	KIRP
STK17B	0.241926	0.0338909	0.980382	0.215071	0.190723	-0.00574777	KIRP
GTF3C3	2.09621e-08	0.00113385	0.115415	0.625824	0.175748	-0.218105	KIRP
COQ10B	4.59168e-11	0.249497	0.011419	0.734002	0.0626084	-0.327774	KIRP
HSPD1	1.68307e-08	0.280753	0.198747	1.03424	0.0974317	-0.27553	KIRP
MARS2	0.000133762	0.165066	0.045848	0.634713	0.115154	-0.395732	KIRP
DYNC1I2	0.000366634	0.0040031	0.881102	0.602829	0.228151	-0.0319051	KIRP
ITGA6	0.342501	0.305208	0.91427	0.221514	0.112625	-0.0307751	KIRP
SP3	0.00630686	0.011093	0.458338	0.420285	0.192642	-0.140534	KIRP
OLA1	6.01225e-06	2.6095e-05	0.764661	0.624623	0.284198	-0.0500722	KIRP
GPR155	6.00296e-08	0.000338503	0.00366435	0.982645	0.31671	-0.671989	KIRP
WIPF1	0.207236	0.665027	0.980004	0.211171	0.0356247	0.00517551	KIRP
CHN1	0.0019137	3.06319e-09	0.112294	0.522673	0.505583	-0.323645	KIRP
MTX2	1.23649e-07	0.00169558	0.0239253	0.65431	0.181632	-0.338666	KIRP
NFE2L2	0.000838597	0.00702503	0.139785	0.56479	0.217237	-0.307023	KIRP
AGPS	2.415e-06	0.336035	0.105313	0.84207	0.0804629	-0.344776	KIRP
PDE11A	0.00236236	0.0246165	0.095765	0.334023	0.116678	-0.220317	KIRP
RBM45	4.17773e-06	0.00126046	0.0166134	0.384365	0.126937	-0.250852	KIRP
TTN	3.87062e-06	0.379666	0.0015498	0.132494	0.0122484	-0.109447	KIRP
CCDC141	0.0016574	0.701294	0.01965	0.0544712	0.00325931	-0.0489921	KIRP
SESTD1	0.042184	0.266182	0.790076	0.450572	0.116621	-0.0705861	KIRP
ZNF385B	0.0462979	0.33633	0.378705	0.735982	-0.168655	-0.410044	KIRP
CWC22	7.01349e-06	0.00183556	0.0784519	0.679071	0.221482	-0.330931	KIRP
UBE2E3	2.98942e-05	0.246563	0.228057	0.550995	0.0714852	-0.184772	KIRP
ITGA4	0.694142	0.028512	0.607381	-0.0578485	0.153416	-0.0912555	KIRP
CERKL	0.00484035	0.056546	0.0691889	0.49797	0.159203	-0.386122	KIRP
PPP1R1C	0.0113509	0.297478	0.0167504	0.212686	0.0412425	-0.235636	KIRP
FRZB	0.141834	0.0063271	0.109662	0.430326	0.379063	-0.581127	KIRP
NCKAP1	0.00175694	5.00343e-08	0.390568	0.527643	0.441456	-0.178131	KIRP
ZNF804A	0.848343	0.835397	0.873878	-0.00811553	0.00414427	-0.00805564	KIRP
CALCRL	0.286672	0.0153745	0.482609	0.264305	0.284185	-0.203037	KIRP
TFPI	0.539938	0.118162	0.801811	0.222051	-0.26652	0.103797	KIRP
GULP1	0.0273568	0.738618	0.395534	0.572815	-0.0405113	-0.250933	KIRP
COL3A1	0.889211	0.00751383	0.46621	0.0744012	0.675539	-0.450807	KIRP
COL5A2	0.477374	0.00010138	0.306782	0.202497	0.526982	-0.332172	KIRP
C2orf88	0.419295	0.077639	0.769191	0.130183	0.134651	0.0562228	KIRP
HIBCH	1.38386e-05	0.588555	0.349806	0.795497	-0.0461057	-0.206015	KIRP
MFSD6	0.244033	0.000510468	0.478995	0.24624	0.351149	0.182929	KIRP
STAT1	0.0490127	2.46023e-05	0.297055	0.572584	0.588228	-0.370161	KIRP
STAT4	0.0214291	0.0352932	0.297729	0.368407	0.159401	-0.20626	KIRP
MYO1B	0.0101517	2.83282e-06	0.220507	0.590448	0.513208	-0.34991	KIRP
TMEFF2	0.270329	0.0688766	0.514046	0.068377	0.0549317	-0.0511827	KIRP
SLC39A10	0.000172502	0.0003276	0.0136618	0.578971	0.270146	-0.475098	KIRP
DNAH7	0.00303622	0.194404	0.0139541	0.268727	0.0569205	-0.27258	KIRP
HECW2	0.986895	4.40868e-07	0.312833	0.00205463	0.315245	-0.160291	KIRP
CCDC150	0.00130113	0.0394054	0.894552	0.386703	0.121363	0.0201071	KIRP
PGAP1	0.0402682	6.47481e-06	0.104983	0.216003	0.23739	-0.217064	KIRP
SF3B1	3.95001e-06	0.0364132	0.0073665	0.694916	0.157192	-0.478867	KIRP
HSPE1-MOB4	0.35037	0.370417	0.376138	0.02193	-0.0106523	0.0249714	KIRP
MOB4	1.14314e-08	3.24074e-05	0.0925595	0.58478	0.211986	-0.201997	KIRP
RFTN2	0.0198569	0.110543	0.0242593	0.254875	0.0879287	-0.296733	KIRP
SLC25A12	8.53399e-06	0.833206	0.379003	0.640216	0.0139987	-0.158613	KIRP
HAT1	5.87885e-05	1.95466e-05	0.131733	0.532523	0.269359	-0.251581	KIRP
RAPGEF4	0.816391	0.0207767	0.626997	-0.0273283	0.129325	-0.0717807	KIRP
ATF2	4.32677e-08	0.00128524	0.0253041	0.749928	0.205377	-0.360038	KIRP
OSBPL6	0.0196575	1.41497e-11	0.238718	0.152957	0.217722	-0.0923592	KIRP
PDE1A	0.820839	0.00124344	0.467566	-0.0898684	0.632035	-0.351316	KIRP
ITGAV	0.934879	1.24453e-05	0.999809	0.0224219	0.574435	8.42509e-05	KIRP
PMS1	8.71423e-06	0.0157766	0.856478	0.479956	0.127856	0.022969	KIRP
ANKRD44	0.720398	0.231637	0.400206	-0.0572065	0.0969718	0.161655	KIRP
PLCL1	0.805561	0.840908	0.787202	0.0649323	-0.0252384	-0.0896759	KIRP
HOXD3	0.99277	0.000138122	0.254625	-0.00110318	0.22342	-0.171756	KIRP
IFNE	0.015467	0.0534318	0.622162	0.467644	-0.170669	-0.132608	KIRP
DMRTA1	0.00539205	0.356122	0.0148417	0.370825	0.058384	0.465276	KIRP
HACD4	0.593984	0.140313	0.533091	0.0837416	0.100384	0.139141	KIRP
KLHL9	5.29548e-06	0.00455947	0.0196299	0.7141	0.191245	0.502698	KIRP
CDKN2A	0.570171	0.882959	0.184496	-0.116452	0.0161051	0.405576	KIRP
CDKN2B	0.128441	0.341591	0.398516	0.240836	0.0802811	-0.198769	KIRP
MTAP	2.01894e-17	0.0416737	0.708943	0.76449	0.0886019	0.0455769	KIRP
FOCAD	7.68935e-06	0.0027288	0.329143	0.767888	0.209938	0.228532	KIRP
ARF5	4.47784e-35	0.32383	0.208799	0.720232	0.0719313	-0.125287	KIRP
LRRC4	0.200164	0.893895	0.438201	-0.0753442	-0.011146	0.0818584	KIRP
HILPDA	0.143224	0.734634	0.739255	0.212453	0.0696567	-0.0865114	KIRP
OPN1SW	9.28134e-14	0.544386	0.777712	0.470979	0.0516879	-0.0304424	KIRP
ATP6V1F	1.04374e-16	0.032668	0.500357	0.584003	-0.201017	-0.0799336	KIRP
SMKR1	0.931609	0.00387437	0.459029	0.00776659	0.374431	0.1178	KIRP
GCC1	6.81374e-09	0.0353135	0.747505	0.324108	0.165114	0.0343788	KIRP
FSCN3	1.86931e-08	0.804781	0.781829	0.0279011	-0.00171653	0.00262824	KIRP
LEP	0.286001	0.783686	0.728152	-0.0426277	0.0156407	0.0246706	KIRP
IMPDH1	0.00129474	0.0287251	0.578707	0.291908	0.280048	-0.0895656	KIRP
METTL2B	1.55492e-55	0.0182357	0.0422489	0.71746	0.121645	-0.1322	KIRP
CALU	0.000158908	0.0144931	0.975404	0.304124	0.277203	0.00439815	KIRP
CCDC136	0.000758308	0.42927	0.0013868	0.104245	0.0343598	0.177332	KIRP
KCP	9.63416e-21	0.663534	0.737112	1.03303	0.0628734	0.060685	KIRP
IRF5	1.05939e-15	0.125987	0.319752	0.635844	-0.162237	0.131813	KIRP
TSPAN33	0.00623164	0.43484	0.58154	0.319467	0.128235	0.113234	KIRP
SMO	1.1249e-11	0.242886	0.207606	0.676169	-0.158025	0.213462	KIRP
STRIP2	9.66525e-09	0.14156	0.000276065	-0.513787	-0.18212	0.562296	KIRP
KLHDC10	9.45474e-31	0.0846511	0.397854	0.610982	0.118034	-0.0658039	KIRP
TMEM209	9.90657e-09	0.155611	0.421951	0.354628	0.125036	0.080317	KIRP
CPA4	0.020531	0.0330985	0.477915	-0.158809	0.214822	0.0837681	KIRP
MEST	0.000319345	0.00656098	0.615418	0.538101	0.59513	-0.128419	KIRP
PODXL	1.31897e-06	0.579342	0.00599266	-0.527205	0.0867046	0.492182	KIRP
RBM28	1.91833e-42	0.0141368	0.60843	0.504321	0.109203	-0.0282642	KIRP
FLNC	4.43321e-07	0.860521	0.839065	0.642989	-0.0310073	0.0453375	KIRP
AHCYL2	0.467468	0.161269	0.00544303	0.0530814	-0.144831	0.361476	KIRP
NRF1	6.88135e-29	0.13781	0.0124504	0.546885	0.0916009	-0.178269	KIRP
UBE2H	1.62584e-12	0.0359456	0.985392	0.411475	0.170766	0.0016923	KIRP
CEP41	3.00749e-29	0.901929	0.112958	0.400932	-0.00576632	0.0873523	KIRP
COPG2	1.93607e-16	0.000244852	0.303208	0.491802	0.307165	-0.100212	KIRP
MKLN1	0.0365196	0.0374864	0.325158	0.135648	0.197577	0.105947	KIRP
PLXNA4	0.846426	0.000120872	0.0339868	-0.00731873	0.219534	-0.156655	KIRP
SND1	2.18767e-05	0.000363198	0.000768771	0.204562	0.245301	-0.286505	KIRP
TNPO3	9.31878e-13	0.107698	0.107036	0.339515	0.103574	0.129813	KIRP
ZC3HC1	4.6628e-22	0.281053	0.247621	0.444603	-0.0664609	0.0812243	KIRP
RNF133	4.22321e-05	0.775287	0.619469	0.0294467	0.00297106	-0.00626997	KIRP
RNF148	0.00687861	0.915932	0.936625	0.0247707	-0.00141207	-0.00129012	KIRP
TMEM168	1.63834e-08	0.290792	0.507833	0.263546	0.0699306	0.0578313	KIRP
GPR85	0.289402	0.243338	0.344436	-0.0187557	0.0303923	0.0344362	KIRP
TES	5.84251e-27	0.785102	0.448099	0.901687	-0.0320255	-0.101849	KIRP
CAV1	0.947077	0.428935	0.590114	0.00796332	0.148196	0.115222	KIRP
LSM8	1.51098e-27	0.115414	0.332655	0.497154	0.0943175	-0.0721016	KIRP
ING3	4.63575e-09	0.462428	0.128513	0.257453	0.0458489	0.118211	KIRP
AASS	5.54581e-10	0.190128	0.65411	0.513634	0.153597	0.0652929	KIRP
SLC13A1	0.00515065	0.00762707	0.312349	0.604933	-0.842795	0.408188	KIRP
NDUFA5	4.91671e-30	0.225478	0.292579	0.612921	-0.0844376	-0.0943276	KIRP
BMT2	6.37647e-15	0.00551842	0.570395	0.409852	0.202711	-0.0543588	KIRP
MDFIC	2.50508e-09	0.0103635	0.183248	0.497526	0.307845	-0.209175	KIRP
TFEC	2.32678e-07	0.000410735	0.603811	0.558477	-0.586582	0.0973779	KIRP
MET	2.17964e-24	0.977439	0.263041	0.972073	0.00382921	-0.169032	KIRP
CAPZA2	2.55133e-16	0.329117	0.314601	0.45188	0.0787329	0.0906012	KIRP
ST7	1.94606e-06	0.22484	0.117143	0.208031	-0.0806228	0.116151	KIRP
WNT2	8.88268e-07	0.539923	0.245719	0.371483	0.0665864	0.149869	KIRP
CTTNBP2	0.000612703	0.972296	0.686931	0.39229	0.00567196	-0.0762924	KIRP
TSPAN12	0.00776543	0.583187	0.63974	0.320341	0.0960732	0.101981	KIRP
CPED1	0.725009	0.0345745	0.817773	-0.0220432	0.198228	0.0263208	KIRP
FAM3C	0.0421371	0.000131707	0.842972	0.160248	0.453782	-0.0283751	KIRP
IQUB	1.40384e-20	0.0944929	0.100084	0.500131	0.121352	-0.153574	KIRP
FOXP2	3.27453e-10	0.357106	0.372144	0.443669	-0.0920589	-0.111508	KIRP
CAV2	0.00603906	0.520472	0.220029	0.27685	0.100258	0.218847	KIRP
ANKRD7	1.52841e-13	0.232937	0.856602	0.261819	-0.0587597	0.0111647	KIRP
KCND2	0.242245	0.16016	0.83271	-0.0646874	0.113353	-0.0211457	KIRP
CADPS2	6.31464e-08	0.792002	0.115269	0.446152	0.0311258	-0.225955	KIRP
CFTR	0.872554	0.1338	0.570093	0.0120341	0.162176	-0.0704609	KIRP
ALKBH4	1.53833e-43	0.927778	0.152435	0.618143	0.00458122	-0.0949047	KIRP
POLR2J	2.17998e-25	0.572434	0.076378	0.807871	-0.0537014	-0.221376	KIRP
SPDYE2	4.14011e-06	0.264399	5.47862e-07	0.0908824	-0.0292974	0.175932	KIRP
SH2B2	0.239364	0.145949	0.652032	0.0903708	0.150227	0.060978	KIRP
SPDYE6	7.01136e-05	0.24223	9.74693e-05	0.10193	-0.0397872	0.175969	KIRP
ORAI2	3.34184e-15	0.0538947	0.341252	0.503155	0.157576	0.101596	KIRP
LRWD1	1.60127e-44	0.107246	0.494252	0.615463	0.079947	-0.0443561	KIRP
RASA4	4.63114e-10	0.712244	0.15916	0.109312	-0.00846095	0.042371	KIRP
LRRC17	0.00041089	0.299341	0.928417	0.167105	0.0671139	-0.00726156	KIRP
ARMC10	4.62478e-27	0.00299946	0.51284	0.478501	0.166205	-0.04538	KIRP
NAPEPLD	6.01908e-22	0.235966	0.400398	0.708615	-0.111669	0.0987831	KIRP
PMPCB	1.06256e-27	0.628066	0.874476	0.541736	-0.0304074	0.0128009	KIRP
DNAJC2	2.50917e-23	0.0480293	0.294827	0.552488	0.141834	-0.0967958	KIRP
PSMC2	5.14991e-15	0.305883	0.589477	0.357047	0.0623783	0.0424183	KIRP
CUX1	3.26686e-23	0.38452	0.163911	0.719541	0.0775316	-0.16288	KIRP
PRKRIP1	3.00847e-28	0.576152	0.767724	0.804141	-0.0491028	-0.0339973	KIRP
RASA4B	0.00285182	0.595166	0.0403393	0.0128737	0.0030806	0.0156233	KIRP
FBXL13	1.29952e-09	0.258058	0.00487187	0.142234	0.0357542	0.111702	KIRP
SLC26A5	0.0196683	0.0461954	4.08096e-09	0.0220842	-0.0265929	0.104084	KIRP
FAM185A	3.62636e-37	0.169622	0.910584	0.476948	0.0600927	-0.00641752	KIRP
RELN	9.21778e-17	0.635916	0.0336091	1.40683	-0.106503	-0.617661	KIRP
TFPI2	2.54505e-09	0.386397	0.94994	1.64941	-0.328941	0.0304311	KIRP
GNG11	0.0573413	0.266386	0.474345	0.251609	0.2078	0.17073	KIRP
COL1A2	0.278187	0.0251454	0.912078	-0.209765	0.613637	-0.0384999	KIRP
CASD1	4.83363e-13	0.148018	0.170635	0.391094	0.104943	0.121195	KIRP
PEG10	0.0278939	4.10171e-05	0.242385	0.281542	0.749503	-0.269206	KIRP
GNGT1	8.3848e-05	0.457562	0.313998	0.199877	0.0527265	-0.0913114	KIRP
BET1	1.15816e-06	0.769571	0.070124	0.269016	0.0224595	0.177853	KIRP
SGCE	6.43488e-11	0.000568346	0.120099	0.718076	0.516949	-0.281943	KIRP
PPP1R9A	9.0431e-20	0.150349	0.557016	0.587493	0.121791	0.0634475	KIRP
TBCEL	7.38689e-09	0.214253	0.41879	0.472239	-0.0372897	0.0951638	LGG
SC5D	0.000623931	0.440329	0.554321	0.469079	0.0393697	0.118218	LGG
CRTAM	0.0204504	0.75679	0.671218	-0.110244	-0.00545999	0.0291667	LGG
HSPA8	0.0012372	0.235699	0.6692	0.336863	0.0455726	-0.0642976	LGG
TECTA	2.98581e-05	0.494111	0.104619	0.24466	0.0148449	0.138328	LGG
SORL1	0.027361	0.170381	0.077092	0.291982	-0.0918536	0.414328	LGG
CLMP	0.637504	0.133877	0.364247	-0.0408096	0.0488475	-0.115055	LGG
GRAMD1B	0.0315766	0.276857	0.428038	0.395953	0.0752667	0.212832	LGG
GRIK4	1.49066e-11	0.712179	0.157165	0.836575	0.0173169	0.255046	LGG
UBASH3B	0.0237837	0.00734422	0.0589612	0.191685	0.113764	-0.278179	LGG
CHI3L1	0.00704872	0.0463417	0.33094	1.62269	0.486573	0.862515	LGG
CHIT1	0.259211	0.131889	0.671335	0.153325	-0.105059	0.0979193	LGG
BTG2	3.78026e-07	0.102871	0.87948	0.652544	-0.106295	-0.0323793	LGG
FMOD	8.61266e-10	0.951951	0.147243	1.44725	-0.00716001	0.565682	LGG
PRELP	6.47228e-05	0.0872823	0.677633	0.532955	0.116475	0.0790484	LGG
OPTC	2.26007e-12	0.863802	0.0178059	0.466398	0.00573172	-0.221379	LGG
LAX1	2.25089e-48	0.266084	0.231427	0.173755	-0.0102823	-0.0205949	LGG
SNRPE	1.17446e-67	0.672881	0.786762	0.929697	0.01672	-0.0199386	LGG
ETNK2	1.9362e-39	0.653595	0.0199525	0.839873	0.0201948	0.205512	LGG
PPP1R15B	6.53498e-81	0.892722	0.471729	0.878054	0.00457084	-0.0446468	LGG
MDM4	3.29433e-48	0.463473	0.610025	0.779827	-0.0313269	0.0398797	LGG
LRRN2	4.21701e-27	0.0160813	0.0215593	0.722944	0.136228	0.23796	LGG
ATP2B4	5.3432e-18	0.788438	0.0288989	0.552472	0.0143469	-0.217938	LGG
ZBED6	4.47736e-38	0.48033	0.349983	0.793915	0.0346348	-0.0853822	LGG
ZC3H11A	1.15154e-59	0.878988	0.658449	0.797087	0.00562806	-0.0304164	LGG
SOX13	1.29389e-25	0.474404	0.202814	0.759857	-0.0378324	-0.131905	LGG
GOLT1A	5.63802e-42	0.141216	0.656044	0.810623	0.0615303	-0.0364193	LGG
PLEKHA6	1.04968e-09	0.37282	0.609121	0.489276	0.0656178	0.0677611	LGG
NFASC	3.71607e-10	0.495173	0.195982	0.58696	-0.0433914	0.181298	LGG
PIK3C2B	2.84547e-35	0.154661	0.0265522	0.779547	0.0739454	-0.211189	LGG
NUB1	2.73287e-16	0.102016	0.379596	0.644697	-0.0762609	-0.102793	LIHC
XRCC2	0.463291	0.142742	0.978379	0.0633857	0.0802999	-0.00346767	LIHC
WDR86	0.230232	0.12941	0.249692	-0.0777552	0.0609065	0.116049	LIHC
RHEB	8.22456e-14	0.215893	0.659033	0.693649	-0.0688486	-0.0602055	LIHC
PRKAG2	2.55766e-06	0.664173	0.743241	0.54635	0.0310213	0.0566905	LIHC
KMT2C	2.1916e-07	0.0183	0.613719	0.470036	0.131497	0.0650162	LIHC
ACTR3B	1.75573e-23	0.410774	0.103287	0.538129	0.0257143	-0.12028	LIHC
GALNT11	3.12205e-08	0.000265764	0.1677	0.528669	0.213141	0.195197	LIHC
FAM209B	0.00883378	0.498615	0.258308	0.0864314	0.0139143	-0.0494323	LIHC
PCK1	0.31869	0.0914134	0.452852	0.465166	-0.510001	-0.473684	LIHC
SALL4	0.000451428	0.0524661	0.408835	0.384539	0.134005	0.123662	LIHC
PFDN4	6.04996e-13	0.684395	0.274452	0.860487	-0.0303951	-0.168204	LIHC
CBLN4	0.0172671	0.00629845	0.0229801	-0.394548	-0.289088	0.519283	LIHC
AURKA	2.32214e-06	0.633505	0.975196	0.879896	-0.0553502	0.00789267	LIHC
CSTF1	6.21608e-17	0.970992	0.623471	0.578405	0.00151574	-0.0448681	LIHC
CASS4	0.849447	0.211724	0.429841	-0.0102637	-0.0424827	-0.0567969	LIHC
RAE1	1.36338e-09	0.994192	0.122639	0.53577	-0.000401559	0.180227	LIHC
RBM38	0.000599943	0.0752801	0.593924	0.506708	0.167553	0.105718	LIHC
ZBP1	0.692685	0.667643	0.332297	0.0254796	0.0177295	-0.0845481	LIHC
NFATC2	0.00129717	3.57832e-05	0.848444	0.389942	0.319938	0.0317952	LIHC
ATP9A	0.0022911	0.00803337	0.823608	0.514864	0.284693	0.0516244	LIHC
ZFP64	5.34863e-07	0.482228	0.738837	0.38874	0.034007	-0.0347961	LIHC
ZNF217	0.0073965	0.105092	0.725371	0.402432	0.157784	0.0672989	LIHC
BCAS1	0.328372	0.0660287	0.301778	0.104123	0.126745	0.144037	LIHC
FAM210B	0.0199014	0.0015451	0.160415	0.292033	-0.252085	0.243072	LIHC
TSHZ2	0.106204	0.710546	0.134621	0.196497	-0.0299024	-0.235143	LIHC
DOK5	0.119487	0.95054	0.882328	-0.138219	-0.00357487	-0.0181234	LIHC
PMEPA1	0.0702498	0.00806478	0.150398	-0.448667	0.420801	0.48181	LIHC
BOD1	1.29605e-11	0.141252	0.0276401	0.584669	0.0905278	-0.340964	LIHC
SPDL1	0.245973	0.444627	0.441119	-0.113084	0.0522541	0.136834	LIHC
C5orf58	0.209924	0.206639	0.46851	-0.113877	-0.0811286	0.120984	LIHC
KCNMB1	0.049321	0.617679	0.256845	-0.0654896	0.0117512	0.0694382	LIHC
NPM1	7.9244e-09	0.792068	0.749597	0.708781	-0.022687	-0.071008	LIHC
NEURL1B	0.114373	0.461776	0.0674115	-0.187846	0.0638979	0.38389	LIHC
DUSP1	0.106979	0.773417	0.246334	0.326371	0.0433043	0.405052	LIHC
RPL26L1	1.05838e-24	0.105725	0.0908266	0.770969	-0.0821092	-0.209504	LIHC
CREBRF	0.000142669	0.267565	0.27196	0.243186	0.0506057	0.126382	LIHC
STC2	0.155422	0.209274	0.837098	-0.209794	0.1339	-0.0539664	LIHC
LCP2	0.00642808	0.862886	0.64494	-0.31375	-0.0139919	0.0970726	LIHC
GABRP	0.177601	0.296012	0.688047	-0.139401	0.0779747	0.0775453	LIHC
FGF18	0.422497	0.373549	0.962538	-0.0366242	-0.0291629	0.00397593	LIHC
STK10	0.807982	0.531366	0.343535	-0.0211079	-0.0393498	0.155226	LIHC
UBTD2	0.014843	0.179608	0.754031	0.210583	0.0840165	-0.051041	LIHC
SH3PXD2B	0.299069	0.360994	0.113778	-0.10667	0.0678322	0.30174	LIHC
ERGIC1	5.78469e-05	0.228841	0.97495	0.383321	0.0844976	-0.00511217	LIHC
BNIP1	1.09458e-09	0.316685	0.670737	0.467613	0.0539722	-0.0577258	LIHC
CPEB4	0.0422276	0.602328	0.129501	0.244869	0.0454244	0.334489	LIHC
SLIT3	0.0785691	0.227794	0.20876	-0.158867	0.079273	0.208786	LIHC
DOCK2	0.00882359	0.862115	0.401162	-0.218028	0.0101298	0.127385	LIHC
RANBP17	0.763678	0.268171	0.379579	-0.0143711	-0.0385737	0.0784977	LIHC
FBXW11	0.000712885	0.0103425	0.296674	0.319173	0.173069	0.179832	LIHC
ATP6V0E1	1.04068e-17	0.147606	0.39834	0.780779	-0.0905456	-0.132885	LIHC
PRAME	0.00808473	0.449034	0.907518	0.831626	-0.123151	-0.04673	LUAD
GGTLC2	0.880562	3.52542e-07	0.487783	0.00871149	0.155458	-0.0517246	LUAD
VPREB3	0.678809	5.07262e-05	0.436431	-0.103809	0.384365	0.234719	LUAD
C22orf15	0.0645182	0.826846	0.207912	0.282833	0.0122152	-0.229325	LUAD
CHCHD10	0.000715882	0.189985	0.884362	0.615406	-0.0867308	0.0313364	LUAD
MIF	5.42979e-05	0.301227	0.708282	0.831914	-0.0776856	-0.0908726	LUAD
GSTT2B	0.042109	0.339397	0.851091	0.414462	0.0714549	0.0453809	LUAD
DDT	9.04822e-09	0.997124	0.928315	0.809878	-0.000183555	-0.0148122	LUAD
CRYBB3	0.0137053	0.938208	0.585602	0.183512	-0.00212497	0.0480469	LUAD
MAPK1	4.54265e-36	0.887807	0.20799	0.835435	-0.00447188	-0.0990686	LUAD
PPM1F	1.54445e-13	0.213489	0.530761	0.529146	0.0451301	-0.0552161	LUAD
TOP3B	1.23892e-20	0.650824	0.341072	0.10493	-0.00253761	-0.0132068	LUAD
ZNF280B	2.36379e-06	0.967015	0.856394	0.39339	0.00177175	-0.0191778	LUAD
IGLL5	0.697849	0.806622	0.606444	-0.120149	-0.0393725	-0.204967	LUAD
GNAZ	0.0133026	0.790903	0.671363	0.282808	0.0156954	-0.0621254	LUAD
RAB36	0.00360915	0.000230297	0.307509	0.405506	0.267396	-0.182103	LUAD
IGLL1	0.290662	0.632221	0.588471	-0.141004	0.0240938	0.0860545	LUAD
DRICH1	0.54227	0.172829	0.0599871	0.0371761	0.0314071	0.136995	LUAD
RGL4	0.0537605	0.000956384	0.663081	0.103641	0.0669496	0.0281421	LUAD
ZNF70	4.06413e-14	0.0411871	0.368723	0.556066	0.0548951	-0.0773268	LUAD
MMP11	0.0332802	0.385903	0.10273	0.920944	0.136883	-0.840216	LUAD
SMARCB1	2.06413e-28	0.109052	0.00433322	1.01726	-0.0507144	-0.294005	LUAD
DERL3	0.171671	0.331054	0.24849	0.403718	0.104853	-0.404346	LUAD
SLC2A11	2.12263e-06	0.33115	0.791983	0.466442	0.0347498	0.0304836	LUAD
DDTL	0.000258182	0.104827	0.213944	0.393572	0.0638345	0.158077	LUAD
SUSD2	0.0731101	0.000401692	0.0861169	0.860854	0.631874	-0.977114	LUAD
GGT5	0.242239	0.00541614	0.32801	0.255402	0.225438	-0.253299	LUAD
ADORA2A	0.269962	0.0585658	0.85173	0.02502	0.0158936	0.00503385	LUAD
GUCD1	1.40624e-30	0.67335	0.00040938	1.0592	0.0134527	-0.364752	LUAD
SNRPD3	9.81107e-26	0.750613	0.287007	0.940599	-0.00998483	-0.107601	LUAD
LRRC75B	6.65541e-05	0.0146364	0.564105	0.743886	0.167762	-0.127081	LUAD
GGT1	2.36792e-06	0.262201	0.101182	1.13929	0.0991793	-0.466533	LUAD
CRYBB2	0.562759	0.00752219	0.0487719	0.0243129	0.0414595	0.0982639	LUAD
ASPHD2	0.00565043	0.394511	0.508918	0.460064	0.0539473	-0.139773	LUAD
SRRD	2.72186e-36	0.257256	0.194663	0.875918	-0.0272564	-0.105465	LUAD
TFIP11	4.66981e-33	0.993832	0.215957	0.943345	-0.000212269	-0.114759	LUAD
TPST2	1.40987e-11	0.0402649	0.508127	0.717305	0.0800469	-0.0870592	LUAD
BCR	7.29399e-12	0.21899	0.470416	0.663177	0.0604489	-0.0877524	LUAD
SPECC1L	6.68682e-20	0.344677	0.0625856	0.840475	0.0308732	-0.195508	LUAD
SPECC1L-ADORA2A	5.21033e-05	0.896729	0.688345	0.0103378	0.000121722	0.00120735	LUAD
UPB1	0.980935	0.164131	0.415076	0.00118748	0.0256115	0.0481318	LUAD
SGSM1	5.28183e-06	0.982834	0.258262	0.542619	0.00095275	-0.159108	LUAD
GRK3	7.31941e-05	0.134394	0.754567	0.645837	0.0906505	-0.0594227	LUAD
MYO18B	0.0791038	0.0140258	0.707469	0.136534	-0.0717818	-0.0344775	LUAD
HPS4	4.5049e-16	0.89936	0.513908	0.695877	0.00400882	0.0690703	LUAD
RSPH14	0.0941489	0.629414	0.980726	0.130654	0.019551	0.00242074	LUAD
CABIN1	6.95213e-15	0.0542964	0.0167446	1.05076	0.0934067	-0.371959	LUAD
SEZ6L	0.109333	0.885463	0.0703905	-0.14068	-0.00486976	0.201337	LUAD
KIAA1671	3.45483e-07	0.422091	0.451798	0.743421	0.0433278	-0.128666	LUAD
TES	3.90403e-42	0.698236	0.414292	0.849149	0.0169922	0.0715663	LUAD
CAV1	2.5289e-06	0.399613	0.711363	0.723328	0.101489	-0.0882574	LUAD
TFEC	0.454642	0.10652	0.351169	0.0548631	0.0921008	-0.105485	LUAD
MET	2.39049e-17	0.0257238	0.851456	1.31677	0.313094	0.0487516	LUAD
CAPZA2	7.63153e-51	0.401185	0.325895	0.924649	-0.0431468	0.100134	LUAD
ST7	5.90819e-16	0.856103	0.00183147	0.347739	-0.00704595	0.241526	LUAD
WNT2	0.0370077	0.146589	0.260283	0.220264	0.123028	-0.19883	LUAD
CTTNBP2	0.103676	0.948288	0.845034	0.0864887	0.00220956	0.0148217	LUAD
CAV2	1.19019e-12	0.779408	0.879316	0.869901	0.0264864	0.0284265	LUAD
CFTR	0.12346	0.548685	0.634807	-0.213532	0.0608618	0.10109	LUAD
NDUFS8	2.05843e-48	0.341503	0.10135	0.757607	0.0414648	0.247695	LUSC
C11orf24	8.85915e-45	0.800099	0.00875395	0.670004	0.0105398	0.373001	LUSC
GAL	8.80531e-07	0.0168909	0.668647	0.534943	-0.336625	0.105039	LUSC
KRTAP5-10	2.01654e-11	0.883174	3.41742e-09	0.138834	0.00417654	0.335093	LUSC
IL18BP	0.0318034	3.89845e-05	0.539618	0.162362	0.300101	0.119076	LUSC
ANAPC15	3.83454e-25	0.783994	0.0137255	0.54565	-0.0123698	0.298286	LUSC
UNC93B1	9.63293e-15	0.126323	0.457268	0.528825	0.0943824	0.16209	LUSC
TCIRG1	0.000289343	0.00306013	0.737276	0.338602	0.25987	-0.101545	LUSC
CHKA	5.31682e-31	0.226631	0.939258	0.8142	0.075145	-0.0161551	LUSC
TESMIN	3.91672e-33	0.826088	0.688337	0.594744	0.0143771	0.0451415	LUSC
MRPL21	1.12431e-73	0.828306	0.127093	0.676419	-0.0114435	0.124959	LUSC
IGHMBP2	2.36297e-98	0.6186	0.0863644	0.604236	0.0193443	0.101295	LUSC
MRGPRF	0.0400167	0.477813	0.920234	0.0922697	0.0606817	0.0107379	LUSC
CCND1	5.81803e-49	0.705982	0.859112	0.819354	-0.0461767	-0.0213955	LUSC
FADD	1.13375e-174	0.827105	0.186863	0.726294	-0.00876935	0.0512179	LUSC
PPFIA1	2.90063e-183	0.032803	0.090096	0.73851	-0.0838264	0.0641182	LUSC
CTTN	3.44956e-96	0.154867	0.000298856	0.643333	-0.0871048	0.214356	LUSC
NADSYN1	4.34954e-43	0.452148	0.0133118	0.540333	-0.0396296	0.214147	LUSC
KRTAP5-9	1.49549e-08	0.317209	0.00737939	0.224559	0.05487	0.250472	LUSC
NUMA1	1.70578e-23	0.379557	0.246693	0.678548	0.0542794	0.190816	LUSC
FOLR3	0.132091	0.917234	0.121349	0.10592	0.00660951	-0.275932	LUSC
ALDH3B1	0.26561	0.0580749	0.282477	0.11373	0.175464	0.345773	LUSC
LRP5	1.79347e-25	0.456207	0.171425	0.6432	0.0474028	-0.189719	LUSC
PPP6R3	1.54321e-51	0.692421	0.000362384	0.483104	-0.0141091	0.267363	LUSC
CPT1A	1.36427e-18	0.789506	0.0533359	0.477479	-0.0210246	0.241142	LUSC
TPCN2	1.20817e-86	0.438695	0.0884618	0.573764	0.0365319	-0.0931627	LUSC
MYEOV	2.87565e-19	0.213561	0.000916387	0.540938	0.168059	-0.454796	LUSC
ANO1	1.56244e-26	0.0854269	0.975892	0.645141	-0.245864	0.00415252	LUSC
SHANK2	1.17389e-10	0.76389	0.37024	0.168825	-0.0194141	-0.0589441	LUSC
DHCR7	6.0797e-45	0.0470977	0.354886	0.844135	-0.159622	0.121472	LUSC
RNF121	1.543e-93	0.101235	0.301155	0.736446	0.0451419	0.0762767	LUSC
LAMTOR1	3.71996e-51	0.449731	0.110219	0.749962	0.0302803	0.171274	LUSC
KMT5B	1.7122e-66	0.293831	0.521	0.753343	0.0378318	-0.0787937	LUSC
RPS27A	7.9196e-32	0.553962	0.304594	0.667538	-0.0346442	-0.123116	LUSC
OTX1	8.19412e-19	0.674129	0.398646	0.680815	-0.0428162	0.129845	LUSC
FBXO48	2.14337e-32	0.424908	0.267702	0.408508	0.0237963	-0.0809412	LUSC
GKN2	0.0111621	0.165802	0.306273	-0.245322	0.122705	-0.229654	LUSC
EPAS1	0.256698	0.671005	0.437632	0.114312	0.0503393	-0.219087	LUSC
RHOQ	4.54722e-30	0.288539	0.688595	0.578959	-0.0604685	0.0541764	LUSC
PIGF	2.79901e-39	0.850296	0.886925	0.561496	-0.00883993	-0.0158118	LUSC
CRIPT	1.3754e-33	0.549213	0.279634	0.664368	-0.0356495	0.153161	LUSC
SOCS5	7.31415e-37	0.472515	0.447108	0.503314	-0.0308873	0.0775597	LUSC
CALM2	4.09516e-27	0.296661	0.517829	0.607288	0.0664325	-0.0974883	LUSC
EPCAM	2.86008e-19	0.991461	0.125669	1.01383	-0.00148624	0.503463	LUSC
KCNK12	4.34926e-05	0.419855	0.720612	0.0783174	0.0196441	-0.0206445	LUSC
STON1	3.69056e-08	0.415388	0.454727	0.324302	0.0594455	0.133428	LUSC
CHAC2	2.21887e-19	0.222746	0.0382872	0.725894	-0.107886	0.409414	LUSC
ERLEC1	1.81073e-25	0.0902075	0.863286	0.563852	0.0945489	-0.0215283	LUSC
GPR75	4.35186e-18	0.247007	0.125417	0.381234	0.0537023	-0.158486	LUSC
C2orf73	0.709818	0.00112354	0.152674	-0.006385	0.0636533	-0.0617714	LUSC
MTIF2	1.12208e-49	0.0595974	0.882239	0.65365	-0.0820399	0.0130374	LUSC
CFAP36	1.54436e-35	0.0376394	0.00636449	0.635543	0.113423	-0.286349	LUSC
PNPT1	3.28428e-48	0.0791009	0.90837	0.715668	-0.0889493	0.0111357	LUSC
EFEMP1	0.119914	0.708756	0.0276624	0.209916	-0.0586854	0.662375	LUSC
BCL11A	6.69392e-24	0.386338	0.971729	0.71834	0.0915476	0.00520395	LUSC
PAPOLG	4.93342e-109	0.970912	0.831904	0.566677	-0.00109505	-0.00954781	LUSC
REL	1.02093e-20	0.342836	0.530966	0.328155	-0.049801	0.0490913	LUSC
PEX13	2.16731e-68	0.895159	0.827367	0.572747	-0.00560584	0.0139202	LUSC
C2orf74	1.97359e-08	0.998548	0.0132985	0.25323	-0.000121767	-0.250162	LUSC
XPO1	9.32467e-54	0.236809	0.495735	0.536794	-0.0522314	-0.0447638	LUSC
FAM161A	8.98283e-34	0.791028	0.689539	0.475646	0.0142151	-0.0295041	LUSC
CCT4	7.365e-60	0.496299	0.503984	0.687399	-0.0367117	0.0496241	LUSC
B3GNT2	2.55182e-38	0.159892	0.475751	0.610126	0.0902382	0.0632141	LUSC
TMEM17	1.37564e-38	0.506261	0.723694	0.596364	-0.0400969	-0.0298975	LUSC
MDH1	1.11683e-60	0.214412	0.613679	0.682524	0.0584944	-0.0365483	LUSC
UGP2	8.9499e-53	0.137314	0.546712	0.599177	0.0687528	0.0444504	LUSC
LGALSL	4.00479e-24	0.360068	0.956958	0.727973	0.0745761	0.0081039	LUSC
AFTPH	1.7126e-63	0.302963	0.210339	0.62853	0.0400536	-0.0896346	LUSC
CEP68	1.33828e-29	0.539823	0.551673	0.573662	0.0357495	-0.0767604	LUSC
RAB1A	2.80204e-60	0.850357	0.321029	0.548447	0.00665969	0.077612	LUSC
ACTR2	2.17041e-52	0.288201	0.941137	0.584755	0.0431436	0.00665706	LUSC
ETAA1	1.78296e-47	0.726419	0.815775	0.651901	0.0163612	-0.0254781	LUSC
C1D	4.2541e-32	0.840599	0.845652	0.618079	-0.0106451	-0.0254006	LUSC
PNO1	1.2198e-48	0.592317	0.906824	0.842203	-0.0297796	-0.0160987	LUSC
PPP3R1	1.48259e-34	0.916468	0.123022	0.555314	0.0047604	0.173327	LUSC
PLEK	0.0188737	0.0615882	0.813138	-0.361599	0.267146	-0.0825212	LUSC
PROKR1	0.016484	0.0109866	0.0804197	0.045094	0.0445188	-0.0747887	LUSC
NFU1	2.49823e-21	0.94243	0.966679	0.668413	0.00426644	-0.00629432	LUSC
SNRNP27	6.38276e-40	0.616224	0.398816	0.648339	0.0194889	0.085658	LUSC
MXD1	0.422469	0.71074	0.572161	-0.0837633	-0.033183	0.132262	LUSC
SRBD1	8.68081e-28	0.385963	0.258009	0.431676	0.0347896	0.108567	LUSC
ATP6V1E2	3.95517e-45	0.308692	0.391707	0.776883	-0.0588765	-0.11796	LUSC
MCFD2	4.52526e-32	0.96149	0.147759	0.529973	0.00249485	0.176973	LUSC
TTC7A	2.08241e-20	0.621653	0.680102	0.476121	0.0300838	-0.0593745	LUSC
MSH2	1.61156e-37	0.78306	0.282929	0.683609	0.0173477	0.160094	LUSC
MSH6	3.33876e-44	0.648857	0.129638	0.752361	-0.0281365	0.23037	LUSC
FBXO11	5.47141e-43	0.264909	0.248733	0.515603	-0.0501266	0.126971	LUSC
FOXN2	8.20218e-24	0.170147	0.381932	0.524405	-0.08792	0.137328	LUSC
PPP1R21	6.05713e-59	0.415157	0.191591	0.581884	0.0325716	-0.128167	LUSC
STON1-GTF2A1L	0.307192	0.737173	0.124151	0.00358832	-0.00148322	0.0166232	LUSC
ASB3	4.30136e-25	0.377885	0.906925	0.242272	0.0223393	-0.00660306	LUSC
PSME4	3.06179e-33	0.375136	0.556886	0.546388	-0.0412481	0.0608523	LUSC
ACYP2	5.86895e-13	0.0455708	0.633928	0.30187	0.09259	-0.0488674	LUSC
EML6	3.18352e-07	0.525534	0.962104	0.20926	-0.0300044	-0.00481978	LUSC
RTN4	1.20868e-13	0.849759	0.391153	0.33638	-0.00938654	0.0930069	LUSC
CLHC1	1.88155e-17	0.15266	0.108469	0.315566	0.0576853	-0.144023	LUSC
CCDC88A	3.17536e-05	0.738269	0.682734	0.236513	0.0209172	0.05177	LUSC
CCDC85A	0.918343	0.527526	0.617765	0.00264915	0.0195555	0.029335	LUSC
VRK2	1.50977e-27	0.720645	0.62194	0.576691	0.0234649	-0.0634697	LUSC
FANCL	1.83529e-32	0.0531097	0.0470324	0.7065	0.136469	-0.263091	LUSC
PUS10	1.7292e-38	0.72743	0.573492	0.361326	0.0137973	-0.0333068	LUSC
USP34	5.98699e-23	0.214454	0.140278	0.411464	-0.0735989	0.131762	LUSC
COMMD1	1.48858e-45	0.0909147	0.779853	0.517923	0.0855348	-0.0192013	LUSC
WDPCP	1.95577e-43	0.540081	0.256939	0.324363	0.0182331	0.0510656	LUSC
PELI1	2.15373e-09	0.339177	0.382558	0.467464	0.0875537	0.14706	LUSC
SERTAD2	6.92125e-17	0.941132	0.559247	0.547869	0.00557771	0.0813647	LUSC
SPRED2	2.21863e-16	0.601453	0.18293	0.454799	-0.0332372	0.18857	LUSC
MEIS1	2.40724e-06	0.267962	0.410087	0.305878	0.085702	-0.147048	LUSC
CNRIP1	0.00467051	0.0881656	0.857871	-0.203937	0.117118	-0.0307576	LUSC
APLF	6.0608e-10	0.733323	0.47346	0.240438	-0.0120787	-0.0622262	LUSC
ARHGAP25	0.73647	0.0472197	0.596977	0.0284973	0.151758	-0.0994626	LUSC
GFPT1	9.90854e-23	0.303799	0.447978	0.706553	0.06296	-0.116601	LUSC
AAK1	4.97392e-15	0.0875904	0.104426	0.450327	-0.0846398	0.20512	LUSC
ANXA4	1.84297e-10	0.940741	0.10062	0.449657	0.00452483	-0.257944	LUSC
GMCL1	3.05985e-28	0.0506523	0.113792	0.717147	0.103981	-0.21944	LUSC
PRKCE	1.76916e-08	0.21182	0.581551	0.216467	0.0571485	-0.0595554	LUSC
SPTBN1	5.13662e-06	0.979323	0.447075	0.277369	0.00177867	0.115713	LUSC
PPP4R3B	7.93551e-60	0.366843	0.300543	0.57144	-0.031718	0.06989	LUSC
EHBP1	1.0162e-23	0.00844565	0.252679	0.47285	-0.171727	0.102728	LUSC
VPS54	2.95888e-52	0.378296	0.317563	0.564249	0.0384901	-0.0697192	LUSC
SLC1A4	5.61787e-10	0.491078	0.102193	0.637225	-0.0849532	0.446663	LUSC
ANTXR1	0.420241	0.479876	0.10261	0.108035	-0.0868101	0.500924	LUSC
NRXN1	0.208612	0.664055	0.0860798	0.0598233	-0.0266131	0.25407	LUSC
MAPK1	9.9026e-67	0.269398	0.212029	0.624696	-0.0425684	0.0838002	LUSC
PPM1F	4.238e-24	0.961285	0.414419	0.471305	-0.00258778	-0.0774267	LUSC
LEMD3	9.58049e-52	0.466707	0.885477	0.71086	0.028151	-0.0108293	LUSC
LLPH	1.19328e-66	0.96743	0.101804	0.690494	-0.00115837	0.0962438	LUSC
TMBIM4	7.84616e-23	0.000329878	9.6873e-06	0.658305	0.191154	-0.489348	LUSC
CAND1	6.52485e-59	0.116391	0.00384845	0.724209	0.0624657	-0.198693	LUSC
DYRK2	1.2513e-30	0.728917	0.211864	0.535989	-0.0151925	-0.0947684	LUSC
RAP1B	2.10164e-34	0.488552	0.0770372	0.576036	0.0307617	-0.130049	LUSC
NUP107	1.59216e-43	0.157736	0.40099	0.636267	-0.0599527	-0.0589059	LUSC
SLC35E3	1.58556e-50	0.280753	0.865532	0.419062	-0.0274222	0.00711375	LUSC
CPSF6	1.07594e-08	0.11323	0.761821	0.232544	-0.0645933	0.0202603	LUSC
LYZ	0.419169	0.0131659	0.221248	-0.148616	0.487602	0.387556	LUSC
YEATS4	7.2208e-33	0.685935	0.0220005	0.75166	-0.0252002	-0.231052	LUSC
FRS2	7.79686e-57	0.477294	0.399582	0.629661	-0.0276557	-0.0520839	LUSC
RAB3IP	1.80193e-50	0.00485692	9.53065e-07	0.740779	0.13107	-0.376096	LUSC
ZFC3H1	1.01274e-05	0.134071	0.318424	0.278623	-0.0827562	0.140651	LUSC
THAP2	2.51833e-06	0.055679	0.159267	0.186891	0.0661057	-0.124265	LUSC
RAB21	5.7935e-55	0.616364	0.717088	0.648948	0.0156038	-0.0290549	LUSC
TBC1D15	1.16739e-36	0.00623207	0.0156967	0.649735	0.102781	-0.248529	LUSC
MSRB3	0.082043	0.781791	0.0202003	0.16903	-0.0254978	0.414193	LUSC
HMGA2	5.73431e-07	0.419199	0.431986	0.666494	-0.0888672	0.178432	LUSC
IRAK3	0.311513	0.0241465	0.586227	0.0849221	0.171854	-0.0870045	LUSC
HELB	2.95026e-27	0.320655	0.0446461	0.375672	0.0298344	-0.126634	LUSC
GRIP1	1.35437e-13	0.0215611	0.27065	0.523724	-0.147287	0.147089	LUSC
MDM1	3.04787e-31	0.148504	0.109995	0.551569	0.0615812	-0.115021	LUSC
MDM2	2.19741e-41	0.333043	0.331909	0.622929	0.0418399	0.0691644	LUSC
CPM	0.0754464	0.055508	0.010073	0.200907	0.230235	0.504909	LUSC
CCT2	7.96025e-62	0.771966	0.00818282	0.841162	0.013825	-0.203066	LUSC
MYRFL	1.2997e-10	0.0929851	0.324544	0.12894	0.0347692	0.0333024	LUSC
KCNMB4	4.9469e-07	0.0756904	0.0233132	0.450667	0.153518	-0.361574	LUSC
PTPRB	0.0618506	0.0972535	0.431986	0.107439	0.0972132	-0.0837213	LUSC
PTPRR	5.51358e-07	0.738805	0.735546	0.237214	-0.0164325	-0.0298844	LUSC
LGR5	0.526306	0.386196	0.829155	-0.0930599	-0.123418	-0.0590294	LUSC
TMEM19	1.18367e-11	0.462062	0.399148	0.489712	0.0455638	-0.133618	LUSC
IFNG	0.540721	0.0320028	0.801227	0.0422491	0.142698	-0.0293851	LUSC
CNOT2	5.07823e-89	0.0885548	6.92702e-09	0.661826	0.0442514	-0.281833	LUSC
TSPAN8	0.001071	0.137186	0.147958	0.470571	0.201791	-0.419832	LUSC
TRHDE	0.994298	0.899303	0.17854	0.000226828	0.00312966	0.0903516	LUSC
TOPORS	9.11444e-95	0.952746	0.388054	0.836707	0.00206223	-0.0535214	LUSC
AQP3	0.0710763	0.0464178	0.644085	0.348205	0.420947	0.171606	LUSC
RPP25L	8.3809e-59	0.303845	0.190713	0.811508	-0.0553475	0.138623	LUSC
ARID3C	5.30114e-20	0.911606	0.148035	0.131472	-0.00187943	-0.0482405	LUSC
GALT	5.26584e-54	0.137167	0.430579	0.668092	0.0696913	-0.0726612	LUSC
IL11RA	1.39599e-14	0.316055	0.358412	0.434485	0.0676397	-0.121913	LUSC
CCL19	0.0835123	0.0365332	0.807638	0.268901	0.40032	-0.0915387	LUSC
CCL21	0.159668	0.00457821	0.373801	0.190283	0.473893	-0.291476	LUSC
STOML2	2.48576e-70	0.108707	0.011591	0.90992	-0.0834766	0.241012	LUSC
FAM166B	0.0990208	0.14017	0.647916	0.0947697	0.111796	0.0681244	LUSC
TESK1	1.50996e-100	0.60789	0.837826	0.855585	-0.0211476	-0.0165653	LUSC
SIT1	0.065334	0.00435514	0.495404	0.127397	0.25808	-0.120831	LUSC
CCDC107	1.20422e-53	0.0659572	0.865784	0.541854	0.0765914	0.0137598	LUSC
CA9	0.167546	0.433219	0.36976	0.215668	-0.164047	0.367669	LUSC
GBA2	2.15489e-69	0.52977	0.500254	0.72901	0.0295393	0.0620524	LUSC
SPAG8	5.99257e-05	0.0250379	0.609803	0.126689	0.0943317	0.0419407	LUSC
HINT2	9.08893e-69	0.436825	0.0181518	0.806443	0.0407105	0.242668	LUSC
FAM221B	0.085106	0.00205114	0.215374	0.00805153	0.019397	0.015193	LUSC
HRCT1	5.93003e-07	0.757008	0.51772	0.256062	-0.0210296	0.0861566	LUSC
CCIN	1.79538e-11	0.74558	0.10876	0.0797467	-0.0046682	-0.0457664	LUSC
GRHPR	1.6358e-90	0.82386	0.417776	0.84622	-0.00748736	0.0598744	LUSC
PLAA	7.8024e-104	0.416313	0.946438	1.00375	0.0353999	0.00564744	LUSC
C9orf72	1.80737e-51	0.783603	0.506533	0.906509	0.0175967	0.0800044	LUSC
ACO1	2.2844e-53	0.00189704	0.936628	0.705379	0.139618	0.00648008	LUSC
NDUFB6	5.19737e-62	0.503194	0.921343	0.915314	0.0345215	0.00906307	LUSC
SMU1	1.568e-104	0.781257	0.315716	0.799826	-0.00853169	0.0568035	LUSC
BAG1	2.43904e-35	0.935111	0.136614	0.714501	-0.00471958	0.152269	LUSC
CHMP5	1.19999e-51	0.462707	0.351968	0.836294	0.0394518	0.0880433	LUSC
AQP7	0.0631306	0.0604585	0.648675	0.0347425	0.0384109	-0.0163895	LUSC
NOL6	1.67253e-54	0.973096	0.932676	0.846905	-0.00177156	0.00788989	LUSC
PRSS3	1.50398e-08	0.653929	0.189099	0.646555	-0.055563	-0.282307	LUSC
UBE2R2	8.26456e-107	0.781888	0.555494	0.809813	-0.00868814	0.0324218	LUSC
DCAF12	9.37251e-74	0.53931	0.285599	0.854462	-0.0259178	0.0823627	LUSC
KIF24	2.22708e-63	0.131328	0.0342734	0.64796	-0.0616242	-0.153894	LUSC
C9orf24	0.0124617	0.125415	0.705207	0.195676	0.147753	-0.0725793	LUSC
FAM219A	9.12518e-56	0.558193	0.920115	0.733919	-0.0299364	0.0101912	LUSC
ENHO	3.93602e-05	0.627284	0.056066	0.28242	0.0413775	0.323879	LUSC
CNTFR	1.60267e-06	0.422525	0.949939	0.316841	-0.0645048	0.00993143	LUSC
DCTN3	1.20748e-69	0.291379	0.0786906	0.760394	0.0474413	0.155711	LUSC
SIGMAR1	1.42989e-67	0.126147	0.028331	0.877931	-0.0810987	0.229073	LUSC
PHF24	5.91668e-10	0.0658294	0.452303	0.439877	-0.161784	0.119702	LUSC
C9orf131	1.28362e-19	0.516765	0.113827	0.0293244	0.00253104	0.0112106	LUSC
VCP	8.74448e-110	0.614875	0.94433	0.845227	-0.0177634	-0.00449767	LUSC
FANCG	1.14856e-70	0.115249	0.650741	0.88857	-0.0797829	0.0419605	LUSC
PIGO	1.35581e-73	0.218053	0.464439	0.759095	-0.0517772	0.0562795	LUSC
CD72	1.40727e-05	0.00665984	0.769011	0.229629	0.187507	-0.0397067	LUSC
ARHGEF39	2.17277e-60	0.160165	0.262732	0.636388	-0.0634935	0.0990845	LUSC
TPM2	0.00101649	0.626301	0.235418	0.255878	0.0505536	-0.241351	LUSC
TLN1	9.30148e-47	0.432827	0.133891	0.719443	0.0472683	-0.177023	LUSC
CREB3	2.98785e-98	0.0209089	0.0028474	0.883129	0.102279	0.259199	LUSC
RGP1	2.69409e-70	0.530074	0.067384	0.742636	0.0298025	0.170151	LUSC
NPR2	5.33416e-18	0.373994	0.587683	0.641681	-0.0851706	-0.101623	LUSC
TMEM8B	9.29888e-43	0.15399	0.125919	0.634207	0.080624	0.169274	LUSC
GLIPR2	6.04744e-06	0.00200905	0.651183	0.300052	0.253614	0.0731476	LUSC
CLTA	4.52932e-106	0.164106	0.0541408	0.901605	-0.0542879	0.149182	LUSC
GNE	3.11553e-32	0.586507	0.415546	0.6467	-0.0344315	-0.102078	LUSC
MELK	1.1555e-51	0.00712721	0.116009	0.910234	-0.173734	0.201883	LUSC
ZBTB5	2.16567e-63	0.0708869	0.976959	0.883321	-0.0820406	-0.00287425	LUSC
FBXO10	8.75634e-39	0.127688	0.858796	0.455486	0.0491939	0.0127849	LUSC
TOMM5	6.68842e-61	0.242696	0.134899	0.970316	-0.0575192	0.165365	LUSC
FRMPD1	0.000296038	0.0926878	0.273023	0.0927449	0.0432529	-0.0626053	LUSC
TRMT10B	2.18096e-62	0.700916	0.808824	0.785869	-0.0156474	-0.0219578	LUSC
EXOSC3	6.38928e-77	0.170177	0.266169	0.925869	-0.0569997	0.102915	LUSC
DCAF10	5.17665e-74	0.456836	0.00541355	0.705155	-0.0244606	0.199858	LUSC
CAAP1	2.46511e-102	0.817486	0.635255	1.07789	0.010858	0.0430831	LUSC
IFT74	7.44136e-68	0.676465	0.0345923	0.828553	-0.020505	-0.201547	LUSC
LRRC19	0.000306285	0.549173	0.189718	0.0330772	0.00641218	0.0273947	LUSC
TEK	0.115053	0.0259197	0.162974	0.0832409	0.150499	0.180815	LUSC
MOB3B	4.78081e-14	0.235952	0.0466304	0.411898	0.0806073	0.248009	LUSC
APTX	1.32663e-80	0.0463786	0.708398	0.895136	-0.0832739	-0.0289287	LUSC
DNAJA1	2.87465e-60	0.03281	0.546029	0.85306	0.10404	-0.0540295	LUSC
B4GALT1	1.36609e-39	0.993555	0.101175	0.78149	0.00047859	-0.168704	LUSC
NFX1	1.836e-84	0.56815	0.675561	0.791278	-0.0211458	-0.0271424	LUSC
UBAP2	3.2048e-54	0.0226341	0.49423	0.732017	-0.107512	-0.0563265	LUSC
UBAP1	2.60344e-73	0.253043	0.188206	0.712484	-0.0445783	0.0920329	LUSC
NUDT2	4.41963e-42	0.92864	0.271403	0.7579	0.00558928	0.137189	LUSC
DNAI1	0.715649	0.0659553	0.978624	-0.0148712	0.0940697	-0.00271747	LUSC
DNAJB5	2.93767e-31	0.52549	0.52695	0.618306	-0.0396524	-0.071663	LUSC
UNC13B	1.12639e-30	0.0871707	0.436716	0.63624	0.116571	0.0949356	LUSC
[truncated: 1,791 more rows]

## Sheet: Table S9
Cancer	Nmuber of genes in sex-biased regions	Nmuber of genes affected by CNAs	Nmuber of genes affected by gender	Nmuber of genes affected by the interaction of gender and CNAs	Nmuber of CNAs genes affected by the interaction gender and CNAs	The proportion of genes affected by CNAs	The proportion of genes affected by sex	The proportion of genes affected by the interaction of gender and CNAs	The proportion of genes with the interaction of gender and CNAs affected by CNAs	The proportion of CNAs genes affected by the interaction of gender and CNAs
BLCA	730	576	90	93	81	0.789041	0.123288	0.127397	0.870968	0.140625
COAD	90	80	6	19	18	0.888889	0.0666667	0.211111	0.947368	0.225
GBM	89	56	6	8	4	0.629213	0.0674157	0.0898876	0.5	0.0714286
HNSC	310	256	98	44	37	0.825806	0.316129	0.141935	0.840909	0.144531
KIRC	173	121	48	17	13	0.699422	0.277457	0.0982659	0.764706	0.107438
KIRP	226	170	100	46	41	0.752212	0.442478	0.20354	0.891304	0.241176
LGG	30	28	3	5	5	0.933333	0.1	0.166667	1	0.178571
LIHC	52	32	8	2	2	0.615385	0.153846	0.0384615	1	0.0625
LUAD	59	40	12	5	4	0.677966	0.20339	0.0847458	0.8	0.1
LUSC	562	475	90	64	55	0.845196	0.160142	0.113879	0.859375	0.115789
PAAD	166	119	10	21	12	0.716867	0.060241	0.126506	0.571429	0.10084
PCPG	2	0	0	0	0	0	0	0	0	0
READ	416	295	33	86	81	0.709135	0.0793269	0.206731	0.94186	0.274576
SARC	481	354	173	74	59	0.735967	0.359667	0.153846	0.797297	0.166667
STAD	368	310	36	73	68	0.842391	0.0978261	0.19837	0.931507	0.219355
THYM	36	10	1	1	1	0.277778	0.0277778	0.0277778	1	0.1
Mean	236.875	182.625	44.625	34.875	30.0625	0.683663	0.158478	0.12432	0.794795	0.140531

## Sheet: Table S10
Cytoband	Chromosome	Start	End	Type	Cancer	Gender bias	Representative genes	Number of male patients without CNAs	Number of female patients without CNAs	Number of male patients with CNAs	Number of female patients with CNAs	P-value of male patients	P-value of female patient	HR of male patients	HR of female patients	Gender bias
13q12.2	chr13	25823150	31832051	Amp	BLCA	male	RASL11A	142	63	96	20	0.18	0.7	0.768409	1.16118	nodiffer
13q33.3	chr13	108319958	113931351	Amp	BLCA	male	MYO16	128	58	112	31	0.72	0.22	0.931911	1.51508	nodiffer
16p12.2	chr16	22773239	29944347	Amp	BLCA	male	HS3ST2	160	60	50	19	0.07	0.042	0.663058	0.51279	female
16p13.2	chr16	7199276	13905310	Amp	BLCA	male	CARHSP1	153	52	61	22	0.54	0.024	0.872994	0.478091	female
1q24.3	chr1	149906351	173430923	Amp	BLCA	male	METTL13	134	52	145	48	0.1	0.89	0.736933	1.03983	nodiffer
22q11.22	chr22	21741482	27668174	Amp	BLCA	male	PPM1F	141	46	61	19	0.2	0.56	1.35814	1.24624	nodiffer
3p26.2	chr3	2319160	21740672	Amp	BLCA	male	IL5RA	136	48	120	32	0.76	0.014	1.06058	0.459066	female
4p16.3	chr4	1303932	2850988	Amp	BLCA	male	FAM193A	148	53	47	15	0.49	0.06	1.19749	2.91095	nodiffer
5p15.2	chr5	928665	15361869	Amp	BLCA	male	ANKH	118	45	157	52	0.21	0.75	1.25722	1.09641	nodiffer
6p22.3	chr6	15126437	24789811	Amp	BLCA	male	KIF13A	132	53	123	33	0.018	0.98	1.56961	1.0075	male
7p21.1	chr7	13329026	22108407	Amp	BLCA	male	ITGB8	140	53	141	49	0.014	0.73	0.632313	1.10399	male
9p24.2	chr9	1540009	7220684	Amp	BLCA	male	KCNV2	109	36	69	21	0.44	0.061	1.18495	2.29009	nodiffer
12p13.32	chr12	2179519	6097172	Amp	COAD	male	FGF23	158	133	58	55	0.039	0.3	0.539595	0.706611	male
17q12	chr17	36567187	41041508	Amp	COAD	male	LHX1	150	142	58	42	0.62	0.32	1.19792	1.53801	nodiffer
20p12.1	chr20	13909185	15721491	Del	COAD	male	FLRT3	75	84	50	43	0.29	0.23	0.692628	1.79721	nodiffer
10q26.3	chr10	132793206	133411599	Del	GBM	female	UTF1	32	25	292	183	0.022	0.13	0.642799	0.675216	male
3q27.1	chr3	174967656	187966817	Amp	GBM	male	LAMP3	252	162	62	36	0.037	0.55	0.733046	1.13102	male
8q24.13	chr8	125066441	129196876	Amp	GBM	female	NSMCE2	260	163	39	28	0.36	0.88	1.18207	1.03393	nodiffer
11q13.4	chr11	68159397	72128868	Amp	HNSC	male	KRTAP5-7	160	72	135	53	0.00011	0.94	0.492194	1.01849	male
15q26.3	chr15	93480463	101215025	Amp	HNSC	male	IGF1R	236	92	73	25	0.0021	0.81	0.555736	0.921258	male
17q12	chr17	38991867	41157433	Amp	HNSC	male	RPL19	275	108	67	20	0.22	0.44	0.78244	0.760406	nodiffer
18p11.31	chr18	891647	4852697	Amp	HNSC	male	LPIN2	202	83	131	33	0.088	0.27	0.735898	0.742374	nodiffer
2q14.2	chr2	117232881	122064323	Amp	HNSC	male	TFCP2L1	279	103	77	23	0.26	0.9	0.811218	1.03716	nodiffer
2q31.1	chr2	172015401	183230381	Amp	HNSC	male	CDCA7	268	99	82	21	0.28	0.86	0.819714	0.948458	nodiffer
2q32.2	chr2	188639817	192472267	Amp	HNSC	male	GLS	264	95	73	18	0.83	0.74	0.958051	0.899518	nodiffer
5p15.33	chr5	963636	6091904	Amp	HNSC	male	NKD2	170	67	187	59	0.62	0.14	0.91832	1.44145	nodiffer
8q24.21	chr8	116588432	144091114	Amp	HNSC	male	POU5F1B	84	28	290	111	0.14	0.55	0.720515	1.19279	nodiffer
5q31.2	chr5	137432317	139872475	Amp	KIRC	male	CXXC5	117	85	220	102	0.095	0.97	1.3828	1.0096	nodiffer
5q31.3	chr5	143129322	145133454	Amp	KIRC	male	HMHB1	117	83	221	104	0.14	0.82	1.33634	1.0576	nodiffer
5q32	chr5	147986811	149803723	Amp	KIRC	male	SPINK7	116	85	222	102	0.11	0.97	1.3669	1.0096	nodiffer
5q33.3	chr5	153366994	162004298	Amp	KIRC	male	FNDC9	114	85	223	102	0.061	0.81	1.43989	1.06269	nodiffer
5q34	chr5	166968660	167201777	Amp	KIRC	male	TENM2	110	82	226	104	0.15	0.57	1.33057	1.15132	nodiffer
5q35.1	chr5	170046344	171541830	Amp	KIRC	male	FOXI1	111	82	225	104	0.11	0.57	1.37361	1.15132	nodiffer
5q35.2	chr5	174937546	180601882	Amp	KIRC	male	DRD1	111	81	225	105	0.11	0.46	1.37361	1.2006	nodiffer
2q31.2	chr2	171583907	198268095	Amp	KIRP	female	HNRNPA3	172	58	37	17	0.32	0.65	0.671002	0.745072	nodiffer
2q37.3	chr2	236001053	240075604	Del	KIRP	female	OR6B2	172	57	6	8	0.58	0.19	0.570445	Inf	nodiffer
7q21.3	chr7	93811277	94992284	Amp	KIRP	female	TFPI2	72	40	139	35	0.84	0.53	1.07738	1.46836	nodiffer
7q22.1	chr7	101777445	103973694	Amp	KIRP	female	LRRC17	73	41	137	34	0.77	0.53	1.11341	1.46836	nodiffer
7q31.32	chr7	112663739	123681719	Amp	KIRP	female	RNF133	71	40	140	36	0.9	0.31	0.952227	1.81963	nodiffer
7q32.1	chr7	127504242	132475205	Amp	KIRP	female	SMKR1	73	41	138	34	0.58	0.33	1.2226	1.77512	nodiffer
11q24.1	chr11	120565144	123556822	Amp	LGG	male	CLMP	216	168	54	45	0.52	0.93	1.22099	1.02992	nodiffer
1q32.1	chr1	203180934	205016417	Amp	LGG	male	MDM4	242	195	28	22	0.0024	0.36	0.448785	0.7082	male
20q13.2	chr20	51451910	58289634	Amp	LIHC	female	SALL4	169	66	78	49	0.0059	0.82	0.542392	0.938479	male
5q35.1	chr5	168801091	174679392	Amp	LIHC	female	SPDL1	136	69	91	37	0.0029	0.65	0.494326	1.15313	male
7q36.1	chr7	151286146	153236156	Amp	LIHC	female	PRKAG2	152	67	86	35	0.27	0.72	0.769137	0.895518	nodiffer
22q11.22	chr22	21741482	26523334	Amp	LUAD	female	MAPK1	101	118	37	58	0.00048	0.92	0.385896	0.972252	male
7q31.31	chr7	115057486	118164952	Amp	LUAD	male	CTTNBP2	111	124	102	118	0.22	0.29	0.764017	0.793267	nodiffer
11q13.4	chr11	68003135	72153112	Amp	LUSC	male	KRTAP5-8	175	74	104	33	0.87	0.0087	1.02923	2.74857	female
12p13.31	chr12	3328160	7405199	Amp	LUSC	male	C1R	136	61	206	56	0.58	0.44	0.91022	0.803222	nodiffer
12q21.1	chr12	65224612	72749011	Amp	LUSC	male	LGR5	204	76	125	41	0.71	0.23	1.06268	1.45051	nodiffer
14q32.33	chr14	102762078	105518866	Amp	LUSC	male	CDCA4	133	51	114	34	0.19	0.34	1.27598	1.39318	nodiffer
17q24.2	chr17	63196152	80256978	Amp	LUSC	male	ABCA6	145	68	188	46	0.095	0.39	1.30693	1.29173	nodiffer
18p11.32	chr18	701271	4716367	Amp	LUSC	male	ADCYAP1	141	54	139	43	0.43	0.62	1.15022	1.17012	nodiffer
18q23	chr18	69665155	79202194	Del	LUSC	male	ZNF236	122	54	195	52	0.92	0.1	0.983679	1.6426	nodiffer
22q11.22	chr22	21741482	21944029	Amp	LUSC	male	PPM1F	120	51	188	58	0.049	0.17	1.3987	1.53931	male
2p21	chr2	45070324	69951370	Amp	LUSC	male	SRBD1	164	65	195	60	0.26	0.031	1.19374	1.82666	female
4q34.3	chr4	176474083	177958165	Del	LUSC	male	VEGFC	102	39	247	88	0.13	0.7	1.29648	0.889544	nodiffer
9p21.2	chr9	26653426	38365500	Amp	LUSC	male	TEK	66	26	54	16	0.0088	0.77	2.02287	1.14387	male
9p21.3	chr9	20806594	23586191	Del	LUSC	male	FOCAD	58	29	270	86	0.13	0.49	1.35966	0.80611	nodiffer
12p13.32	chr12	1551557	5279885	Amp	PAAD	male	KCNA6	63	62	22	11	0.45	0.16	0.777882	2.24933	nodiffer
12q15	chr12	67493588	71954551	Amp	PAAD	male	DYRK2	69	59	17	10	0.29	0.048	0.693017	3.71514	female
19q13.2	chr19	37894074	40959142	Amp	PAAD	male	MIA	62	65	30	13	0.25	0.1	1.47905	1.79437	nodiffer
3q26.2	chr3	169634974	170116962	Amp	PAAD	male	ACTRT3	68	67	23	12	0.0028	0.11	0.415276	0.566457	male
6p21.33	chr6	30546522	31189355	Amp	PAAD	male	HCG22	57	57	11	4	0.31	0.79	1.70735	1.20927	nodiffer
9p21.2	chr9	27612230	31542432	Amp	PAAD	male	LINGO2	43	37	10	5	0.67	0.42	0.817066	2.21285	nodiffer
2p12	chr2	74769212	74963676	Amp	PCPG	female	POLE4	67	83	3	6	0.65	0.75	Inf	Inf	nodiffer
17q12	chr17	38013040	40638514	Amp	READ	male	ARHGAP23	48	51	25	15	0.46	1	1.62621	1.00072	nodiffer
18q22.1	chr18	67506856	68318939	Del	READ	male	DSEL	12	8	72	66	0.19	0.79	0	1.22777	nodiffer
19p13.3	chr19	288573	9733454	Del	READ	male	FEM1A	54	47	17	15	1	0.93	0.998367	1.06167	nodiffer
1q21.3	chr1	150076747	151217842	Amp	READ	female	LYSMD1	55	50	25	19	0.21	0.61	0.51524	1.38325	nodiffer
1q25.2	chr1	177611302	178732278	Amp	READ	female	SEC16B	53	44	26	26	0.28	0.69	0.561227	0.810081	nodiffer
20p12.1	chr20	14352189	15723184	Del	READ	male	MACROD2	10	12	30	29	0.45	0.78	0.460953	0.762171	nodiffer
22q13.31	chr22	44201191	46915703	Del	READ	male	PARVG	46	43	36	28	0.012	0.99	0.282759	0.996146	male
3q26.31	chr3	175397351	175399065	Del	READ	male	NAALADL2	48	48	23	8	0.004	0.84	0.231547	1.22555	male
4q35.1	chr4	182154733	187676655	Del	READ	male	CLDN22	41	44	38	30	0.092	0.25	2.60548	1.93601	nodiffer
8p23.3	chr8	667625	11531861	Del	READ	male	CLN8	25	22	55	48	0.024	0.48	0.139153	0.592222	male
9p24.1	chr9	3573945	5240165	Amp	READ	male	INSL4	46	47	26	19	0.04	0.44	0.26761	0.613359	male
10q22.2	chr10	72686069	79470186	Amp	SARC	male	DUSP13	56	53	5	3	0.013	0.62	0.242697	0.607584	male
11q13.3	chr11	68407122	71130202	Amp	SARC	male	CTTN	66	74	19	21	0.064	0.45	0.478119	0.753531	nodiffer
18q23	chr18	77631135	79324401	Amp	SARC	male	SALL3	63	64	16	26	0.9	0.061	0.935117	0.54508	nodiffer
19p13.3	chr19	283868	2964506	Del	SARC	female	GADD45B	50	68	20	32	0.76	0.45	0.860273	1.28242	nodiffer
1p36.32	chr1	3302046	4307218	Del	SARC	female	C1orf174	63	52	23	55	0.76	0.25	1.13348	1.41909	nodiffer
20q13.31	chr20	56468742	63418235	Amp	SARC	male	FAM209B	61	79	51	46	0.002	0.32	0.363561	0.755985	male
6q22.1	chr6	109254298	117255483	Amp	SARC	male	NT5DC1	62	78	33	24	0.0012	0.94	0.352902	0.975431	male
6q25.3	chr6	128368887	157831824	Amp	SARC	male	TMEM242	69	81	32	31	0.0039	0.49	0.403997	0.796339	male
7p21.3	chr7	10956566	17020791	Amp	SARC	female	ARL4A	60	77	41	48	0.22	0.13	0.653268	0.66185	nodiffer
7q21.3	chr7	90273062	97360822	Amp	SARC	male	DLX5	66	82	34	37	0.34	0.071	0.71642	0.594267	nodiffer
8q24.3	chr8	143396866	144136828	Amp	SARC	male	MROH6	59	73	44	40	0.00076	0.049	0.332133	0.567678	male
9q21.12	chr9	68697470	88669898	Amp	SARC	male	SMC5	56	75	53	48	0.0028	0.73	0.38111	1.10899	male
13q22.1	chr13	71568411	74874430	Amp	STAD	male	KLF5	121	81	133	60	0.51	0.16	1.1361	1.51959	nodiffer
15q26.3	chr15	88763996	101198390	Amp	STAD	male	SYNM	161	104	74	28	0.36	0.67	1.2268	1.17128	nodiffer
17q21.1	chr17	38254377	42205561	Amp	STAD	male	ZPBP2	162	98	97	42	0.61	0.38	0.904605	0.769509	nodiffer
1p36.22	chr1	8721731	12355924	Amp	STAD	male	SPSB1	165	105	48	14	0.38	0.73	0.810907	1.19618	nodiffer
1q42.3	chr1	233249394	236593461	Amp	STAD	male	IRF2BP2	165	94	106	53	0.33	0.8	0.829085	0.930026	nodiffer
20q13.2	chr20	51923557	55249148	Amp	STAD	male	ZFP64	79	65	203	90	0.23	0.87	1.26684	0.958531	nodiffer
7q21.3	chr7	90398947	101813985	Amp	STAD	male	PON1	125	89	138	63	0.47	0.12	0.873481	0.663782	nodiffer
9p24.2	chr9	2835323	6255869	Amp	STAD	male	GLIS3	116	76	47	21	0.25	0.88	1.39864	1.0676	nodiffer
